# Supplementary material for: Chemical and physical equilibria shape dual ice-nucleation pathways in an organic crystal
Source: Commun Chem. 2026 Jun 6;9:195. doi: 10.1038/s42004-026-02086-4 (PMC13242512; doi:10.1038/s42004-026-02086-4)
Supplement: Supplementary file 3 — Supplementary Data 1 [file 42004_2026_2086_MOESM3_ESM.xlsx]

## Sheet: Figure 1
Figure 1B: Fraction of ice fice of a Phloroglucinol dilution series
fice	50 mg mL-1	10 mg mL-1	9 mg mL-1	8 mg mL-1	7 mg mL-1	5 mg mL-1	1 mg mL-1	0.2 mg mL-1	0.1 mg mL-1	0.01 mg mL-1	0.001 mg mL-1	water
0.01042	-3.26	-5.16	-5.5975	-6.41	-8.7425	-10.3425	-10.945	-13.2125	-17.29	-17.6525	-18.0375	-19.735
0.02083	-4.62	-5.505	-6.23	-7.7575	-9.1925	-11.2975	-11.405	-13.6325	-17.6075	-18.2625	-18.415	-20.385
0.03125	-4.7075	-5.765	-6.58	-7.8925	-9.435	-11.31	-11.59	-13.825	-17.6725	-19.145	-20.175	-21.6725
0.04167	-4.9575	-6.1425	-6.66	-8.08	-9.655	-11.3175	-11.5925	-13.895	-17.8975	-19.47	-20.42	-21.675
0.05208	-5.0975	-6.31	-6.8125	-8.1375	-9.81	-11.45	-11.785	-13.9525	-17.9975	-20.9175	-21.7	-22.435
0.0625	-5.205	-6.4125	-6.9	-8.225	-9.99	-11.4975	-11.87	-13.995	-18.0375	-21.2425	-22.62	-22.645
0.07292	-5.3075	-6.4175	-7.0125	-8.325	-10.0725	-11.55	-11.8775	-13.9975	-18.05	-22.2325	-23.2325	-22.705
0.08333	-5.355	-6.465	-7.085	-8.44	-10.135	-11.59	-11.91	-14	-18.1475	-22.355	-23.2725	-23.0675
0.09375	-5.455	-6.465	-7.14	-8.575	-10.1775	-11.64	-12.06	-14.0125	-18.17	-23.06	-24.665	-23.3525
0.10417	-5.535	-6.4975	-7.245	-8.635	-10.23	-11.785	-12.1075	-14.015	-18.175	-23.17	-24.75	-23.365
0.11458	-5.6175	-6.5275	-7.275	-8.72	-10.3025	-11.81	-12.125	-14.04	-18.22	-23.4325	-24.9425	-23.8075
0.125	-5.6825	-6.5625	-7.345	-8.78	-10.3825	-11.8375	-12.13	-14.0475	-18.225	-23.475	-25.32	-23.86
0.13542	-5.7225	-6.5875	-7.39	-8.8225	-10.445	-11.885	-12.16	-14.055	-18.3025	-23.59	-25.565	-23.94
0.14583	-5.755	-6.6625	-7.44	-8.845	-10.49	-11.885	-12.1725	-14.095	-18.31	-23.5975	-25.9525	-23.985
0.15625	-5.82	-6.6875	-7.485	-8.9	-10.5325	-11.8875	-12.1775	-14.1075	-18.3175	-23.6675	-26.0775	-24.19
0.16667	-5.875	-6.72	-7.52	-8.9475	-10.6	-11.8975	-12.19	-14.12	-18.3425	-23.7525	-26.21	-24.37
0.17708	-5.9275	-6.8375	-7.575	-9.02	-10.6875	-11.91	-12.245	-14.13	-18.3425	-23.7775	-26.345	-25.305
0.1875	-5.9725	-6.9	-7.6025	-9.075	-10.745	-11.91	-12.2775	-14.155	-18.37	-23.815	-26.395	-26.2875
0.19792	-6.0525	-6.9025	-7.6475	-9.1075	-10.775	-11.92	-12.295	-14.1575	-18.37	-23.925	-26.5575	-27.475
0.20833	-6.125	-6.9275	-7.68	-9.14	-10.8225	-11.9225	-12.3025	-14.1775	-18.4025	-23.97	-26.75	-27.7675
0.21875	-6.1775	-6.97	-7.7325	-9.1925	-10.8575	-11.9925	-12.3025	-14.1875	-18.42	-23.99	-27.42	-27.7925
0.22917	-6.235	-6.975	-7.7475	-9.2375	-10.885	-12.12	-12.34	-14.2075	-18.4225	-24.0525		-27.925
0.23958	-6.31	-7.02	-7.77	-9.305	-10.905	-12.1225	-12.345	-14.2175	-18.425	-24.055		-28.23
0.25	-6.375	-7.045	-7.805	-9.33	-10.97	-12.15	-12.3825	-14.22	-18.4275	-24.165		-28.295
0.26042	-6.415	-7.055	-7.87	-9.3675	-11.01	-12.1625	-12.39	-14.2225	-18.43	-24.1925		-28.395
0.27083	-6.4875	-7.0625	-7.9175	-9.4025	-11.0375	-12.2	-12.45	-14.2275	-18.48	-24.37
0.28125	-6.53	-7.17	-7.935	-9.4575	-11.1025	-12.2125	-12.495	-14.2325	-18.485	-24.415
0.29167	-6.5925	-7.195	-7.9675	-9.495	-11.1325	-12.24	-12.5	-14.245	-18.4925	-24.44
0.30208	-6.6575	-7.2275	-7.9925	-9.5325	-11.17	-12.25	-12.52	-14.255	-18.505	-24.45
0.3125	-6.7125	-7.2825	-8.025	-9.585	-11.19	-12.255	-12.525	-14.2625	-18.52	-24.4925
0.32292	-6.7625	-7.35	-8.0475	-9.635	-11.2375	-12.3025	-12.58	-14.2925	-18.5225	-24.495
0.33333	-6.8	-7.355	-8.0775	-9.6925	-11.2775	-12.3275	-12.6	-14.2925	-18.53	-24.5375
0.34375	-6.855	-7.41	-8.1	-9.7125	-11.325	-12.35	-12.64	-14.31	-18.54	-24.685
0.35417	-6.8925	-7.4875	-8.135	-9.7825	-11.4	-12.3925	-12.655	-14.315	-18.5625	-24.765
0.36458	-6.93	-7.505	-8.16	-9.81	-11.425	-12.41	-12.6575	-14.3175	-18.6	-24.7775
0.375	-6.9625	-7.515	-8.19	-9.85	-11.465	-12.41	-12.6675	-14.3175	-18.6	-24.785
0.38542	-6.98	-7.525	-8.2325	-9.895	-11.4875	-12.42	-12.725	-14.3375	-18.605	-24.8575
0.39583	-7.01	-7.5375	-8.2725	-9.9225	-11.52	-12.425	-12.73	-14.3525	-18.6125	-24.92
0.40625	-7.0325	-7.6075	-8.2975	-9.965	-11.555	-12.43	-12.74	-14.3625	-18.6125	-24.9625
0.41667	-7.095	-7.7325	-8.335	-10.0125	-11.5875	-12.43	-12.7675	-14.37	-18.6175	-24.975
0.42708	-7.1375	-7.76	-8.405	-10.0475	-11.6275	-12.44	-12.7675	-14.3825	-18.6175	-24.995
0.4375	-7.16	-7.88	-8.4375	-10.115	-11.6475	-12.45	-12.7775	-14.3875	-18.6275	-25.16
0.44792	-7.1875	-7.9025	-8.46	-10.14	-11.68	-12.47	-12.7875	-14.3875	-18.6425	-25.17
0.45833	-7.2425	-7.9675	-8.4825	-10.175	-11.72	-12.475	-12.7925	-14.39	-18.66	-25.1925
0.46875	-7.305	-7.99	-8.5175	-10.2	-11.75	-12.485	-12.8025	-14.3925	-18.6725	-25.2375
0.47917	-7.3625	-8.0075	-8.5425	-10.26	-11.7775	-12.495	-12.82	-14.3975	-18.68	-25.24
0.48958	-7.3925	-8.0725	-8.6075	-10.2925	-11.8	-12.505	-12.8225	-14.4	-18.6925	-25.3225
0.5	-7.4275	-8.09	-8.67	-10.38	-11.835	-12.5225	-12.825	-14.415	-18.695	-25.385
0.51042	-7.47	-8.115	-8.7125	-10.415	-11.87	-12.5425	-12.8375	-14.4225	-18.7	-25.4275
0.52083	-7.495	-8.125	-8.735	-10.4675	-11.905	-12.57	-12.8675	-14.425	-18.7075	-25.505
0.53125	-7.5375	-8.1675	-8.785	-10.495	-11.9225	-12.58	-12.89	-14.43	-18.715	-25.58
0.54167	-7.58	-8.175	-8.8025	-10.555	-11.9575	-12.58	-12.8975	-14.445	-18.795	-25.595
0.55208	-7.6125	-8.19	-8.825	-10.6175	-11.985	-12.585	-12.91	-14.45	-18.7975	-25.63
0.5625	-7.645	-8.3475	-8.8775	-10.67	-12.03	-12.595	-12.915	-14.4675	-18.8175	-25.6325
0.57292	-7.6775	-8.385	-8.9275	-10.7775	-12.055	-12.6375	-12.93	-14.4725	-18.825	-25.6425
0.58333	-7.7125	-8.405	-8.995	-10.83	-12.0925	-12.6375	-12.935	-14.475	-18.8275	-25.6825
0.59375	-7.745	-8.4275	-9.0225	-10.895	-12.1275	-12.67	-12.94	-14.48	-18.865	-25.705
0.60417	-7.775	-8.835	-9.05	-11	-12.16	-12.6725	-12.9475	-14.48	-18.9225	-25.73
0.61458	-7.8075	-8.8925	-9.105	-11.08	-12.1775	-12.6725	-12.9575	-14.485	-18.925	-25.7325
0.625	-7.865	-8.8975	-9.1625	-11.165	-12.2	-12.6725	-12.9625	-14.495	-18.945	-25.74
0.63542	-7.9	-8.9225	-9.215	-11.285	-12.2275	-12.675	-12.965	-14.5025	-18.9475	-25.765
0.64583	-7.935	-8.995	-9.2825	-11.39	-12.2675	-12.68	-12.965	-14.5025	-18.9525	-25.7875
0.65625	-7.9725	-9.0325	-9.3475	-11.5175	-12.2875	-12.6875	-12.9775	-14.55	-18.9975	-25.8075
0.66667	-8.005	-9.075	-9.42	-11.6375	-12.3225	-12.69	-12.9875	-14.55	-19.005	-25.8225
0.67708	-8.035	-9.095	-9.455	-11.745	-12.355	-12.6975	-12.99	-14.5525	-19.015	-25.8325
0.6875	-8.075	-9.1975	-9.5	-11.8325	-12.3925	-12.71	-13.005	-14.57	-19.0325	-25.8825
0.69792	-8.1075	-9.21	-9.5425	-11.9175	-12.41	-12.7225	-13.005	-14.5725	-19.0425	-25.99
0.70833	-8.165	-9.285	-9.595	-12.0275	-12.44	-12.7325	-13.01	-14.59	-19.055	-25.995
0.71875	-8.2225	-9.5	-9.68	-12.095	-12.465	-12.7625	-13.0325	-14.59	-19.0925	-25.9975
0.72917	-8.285	-9.6225	-9.7625	-12.19	-12.5025	-12.7825	-13.04	-14.5925	-19.12	-26.06
0.73958	-8.325	-9.635	-9.79	-12.2475	-12.535	-12.785	-13.045	-14.595	-19.1325	-26.12
0.75	-8.355	-9.6625	-9.8725	-12.295	-12.5525	-12.8125	-13.05	-14.5975	-19.1575	-26.1875
0.76042	-8.4	-9.725	-10.025	-12.3775	-12.575	-12.8175	-13.09	-14.6	-19.2125	-26.195
0.77083	-8.4275	-9.7825	-10.1775	-12.4075	-12.59	-12.875	-13.105	-14.61	-19.215	-26.2025
0.78125	-8.4775	-9.8	-10.3075	-12.4725	-12.6175	-12.8975	-13.115	-14.6225	-19.235	-26.295
0.79167	-8.52	-9.835	-10.4825	-12.545	-12.655	-12.9075	-13.1475	-14.63	-19.2425	-26.6225
0.80208	-8.5675	-9.8675	-10.72	-12.5575	-12.6675	-13.02	-13.155	-14.635	-19.25	-26.65
0.8125	-8.585	-9.94	-10.8475	-12.585	-12.7075	-13.025	-13.155	-14.635	-19.2625	-26.68
0.82292	-8.62	-10.0175	-11.0425	-12.62	-12.7275	-13.025	-13.16	-14.655	-19.2625	-26.7325
0.83333	-8.68	-10.1325	-11.3575	-12.6475	-12.745	-13.085	-13.165	-14.6575	-19.28	-26.7375
0.84375	-8.755	-10.19	-11.5725	-12.7175	-12.7825	-13.115	-13.195	-14.6625	-19.2925	-26.785
0.85417	-8.84	-10.2725	-11.685	-12.7475	-12.8125	-13.13	-13.22	-14.7125	-19.305	-26.79
0.86458	-8.915	-10.2775	-11.855	-12.775	-12.8325	-13.16	-13.2425	-14.7375	-19.3275	-26.81
0.875	-8.9875	-10.34	-12.05	-12.8325	-12.8875	-13.18	-13.245	-14.76	-19.3275	-26.8325
0.88542	-9.055	-10.4525	-12.0875	-12.88	-12.9225	-13.1825	-13.2725	-14.7625	-19.3725	-26.8325
0.89583	-9.2025	-10.5175	-12.205	-12.92	-12.9575	-13.19	-13.295	-14.765	-19.375	-26.84
0.90625	-9.3175	-10.5475	-12.3325	-12.965	-12.99	-13.2625	-13.31	-14.765	-19.4075	-26.875
0.91667	-9.495	-10.625	-12.38	-13.0125	-13.0175	-13.2925	-13.3475	-14.7725	-19.59	-27.1175
0.92708	-9.6475	-10.6725	-12.47	-13.06	-13.0375	-13.33	-13.3625	-14.8375	-19.6025	-27.16
0.9375	-9.825	-10.7525	-12.5475	-13.095	-13.0725	-13.5125	-13.4475	-14.895	-19.63	-27.2375
0.94792	-9.9975	-10.9375	-12.6325	-13.15	-13.12	-13.515	-13.515	-14.915	-19.8025	-27.545
0.95833	-10.1125	-11.005	-12.6725	-13.215	-13.17	-13.6525	-13.5775	-14.9625	-20.0775	-27.6975
0.96875	-10.29	-11.005	-12.7275	-13.2425	-13.2175	-13.7175	-13.7	-15.05	-20.2075
0.97917	-10.595	-11.8475	-12.8075	-13.325	-13.27	-14.005	-13.715	-15.265	-20.2475
0.98958	-11.15	-11.925	-12.945	-13.405	-13.36	-14.155	-13.985	-15.795	-20.55
1	-12.05	-12.2525	-13.1875	-13.5925	-13.4925	-14.56	-15.765	-15.94	-20.555

## Sheet: Figure 2
Figure 2A: PGL (1 mg mL-1) + HCl / NaOH							Figure 2B: PGL at different pH values (T50 values vs. pH)
							PGL 1 mg mL-1					PGL 10 mg mL-1
fice	PGL (1 mg mL-1; pH 5.5)	PGL + HCl (pH 1.4)	PGL + NaOH (pH 12.0)				pH	pH error	T50 (°C)	T50 (°C) error		pH	pH error	T50 (°C)	T50 (°C) error
0.01042	-11.72	-10.85	-14.72				0.685	0.165	-13.9462	0.32125		0.51	0.015	-9.11	0.40128
0.02083	-11.945	-11.5975	-16.475				0.93	0.08	-13.3675	0.2575		0.91	0.006	-8	0.17147
0.03125	-11.96	-11.7425	-16.58				2.385	0.135	-13.1212	0.09625		2.23	0.015	-7.0425	0.17147
0.04167	-12.1025	-11.805	-16.7475				5.45	0	-13.1608	0.11114		5.15	0	-7.6975	0.20506
0.05208	-12.16	-11.985	-17.54				7.83	0.3402	-13.9792	0.56702		7.94	0.066	-9.275	0.31643
0.0625	-12.3625	-12.035	-17.7825				9.08	0.02646	-14.6658	0.4066		9.13	0.05	-14.4875	0.09192
0.07292	-12.3875	-12.1525	-17.8075				12.02	0.02082	-21.3042	0.84081		11.64	0.045	-20.92	0.23629
0.08333	-12.5	-12.3025	-17.97				12.81	0.25007	-22.1567	1.83886		12.9	0.203	-21.99	1.5538
0.09375	-12.545	-12.3125	-18
0.10417	-12.5725	-12.3925	-18.265
0.11458	-12.5825	-12.46	-18.385
0.125	-12.6	-12.4875	-18.4075
0.13542	-12.62	-12.49	-18.4925
0.14583	-12.63	-12.5075	-18.6525
0.15625	-12.6675	-12.5125	-18.71
0.16667	-12.72	-12.545	-18.7475
0.17708	-12.81	-12.57	-18.81
0.1875	-12.8225	-12.5875	-18.8525
0.19792	-12.835	-12.5925	-18.905
0.20833	-12.9175	-12.605	-19.06
0.21875	-12.9275	-12.645	-19.175
0.22917	-12.94	-12.65	-19.245
0.23958	-12.9525	-12.67	-19.255
0.25	-12.9725	-12.685	-19.39
0.26042	-12.985	-12.7	-19.4475
0.27083	-12.9975	-12.74	-19.505
0.28125	-13.015	-12.75	-19.565
0.29167	-13.0325	-12.7525	-19.7075
0.30208	-13.035	-12.7775	-19.7725
0.3125	-13.05	-12.7975	-19.805
0.32292	-13.0725	-12.8	-19.8775
0.33333	-13.085	-12.82	-19.945
0.34375	-13.0925	-12.825	-20.0475
0.35417	-13.1075	-12.8375	-20.105
0.36458	-13.125	-12.8525	-20.16
0.375	-13.16	-12.86	-20.1975
0.38542	-13.18	-12.905	-20.2025
0.39583	-13.2075	-12.9225	-20.275
0.40625	-13.235	-12.955	-20.4475
0.41667	-13.2475	-12.9575	-20.4575
0.42708	-13.2575	-12.9925	-20.5075
0.4375	-13.2675	-13.0075	-20.51
0.44792	-13.285	-13.0525	-20.5425
0.45833	-13.285	-13.055	-20.7425
0.46875	-13.3025	-13.065	-20.7675
0.47917	-13.32	-13.085	-20.79
0.48958	-13.3625	-13.105	-20.8075
0.5	-13.385	-13.1075	-20.81
0.51042	-13.385	-13.1125	-20.835
0.52083	-13.3975	-13.155	-20.8625
0.53125	-13.435	-13.155	-20.9575
0.54167	-13.4425	-13.195	-21.0375
0.55208	-13.445	-13.1975	-21.0375
0.5625	-13.45	-13.2175	-21.0675
0.57292	-13.4575	-13.2475	-21.0775
0.58333	-13.5175	-13.25	-21.1075
0.59375	-13.535	-13.28	-21.16
0.60417	-13.545	-13.2825	-21.165
0.61458	-13.55	-13.295	-21.315
0.625	-13.555	-13.3475	-21.33
0.63542	-13.565	-13.3525	-21.365
0.64583	-13.5825	-13.355	-21.3825
0.65625	-13.5975	-13.36	-21.42
0.66667	-13.6125	-13.36	-21.4225
0.67708	-13.655	-13.3825	-21.4325
0.6875	-13.6575	-13.3825	-21.5925
0.69792	-13.66	-13.39	-21.625
0.70833	-13.6625	-13.39	-21.6675
0.71875	-13.665	-13.395	-21.685
0.72917	-13.69	-13.4025	-21.71
0.73958	-13.6925	-13.4525	-21.8175
0.75	-13.6975	-13.4575	-21.9275
0.76042	-13.71	-13.5	-22.0125
0.77083	-13.7675	-13.5025	-22.03
0.78125	-13.795	-13.51	-22.0325
0.79167	-13.7975	-13.535	-22.0775
0.80208	-13.815	-13.545	-22.205
0.8125	-13.82	-13.5575	-22.235
0.82292	-13.8275	-13.5575	-22.2425
0.83333	-13.8525	-13.59	-22.2425
0.84375	-13.865	-13.5925	-22.245
0.85417	-13.8775	-13.605	-22.285
0.86458	-13.8775	-13.64	-22.3175
0.875	-13.8775	-13.67	-22.34
0.88542	-13.905	-13.6925	-22.405
0.89583	-13.9225	-13.73	-22.4175
0.90625	-13.935	-13.79	-22.465
0.91667	-13.9375	-13.795	-22.525
0.92708	-14.0525	-13.8025	-22.535
0.9375	-14.0625	-13.805	-22.61
0.94792	-14.105	-13.82	-22.6325
0.95833	-14.2175	-13.865	-22.6425
0.96875	-14.225	-13.9025	-22.825
0.97917	-14.2375	-13.92	-22.8325
0.98958	-14.3425	-14.1375	-22.8625
1	-14.525	-14.18	-22.9175

## Sheet: Figure 3
Figure 3A: Raman spectra of PGL at different pH values															Figure 3B: Intensity of the aromatic Raman band vs. T50 values as a function of pH for PGL 10 mg mL-1
wavenumbers	pH 7.4	pH 8.0	pH 8.7	pH 9.1	pH 9.4	pH 10.0	pH 10.3	pH 10.5	pH 10.9	pH 12.0	pH 12.3	pH 12.4			pH	Raman Peak intensity	pH	T50 (°C)
302.318	11.0254	16.5837	10.1077	7.77515	14.566	15.7695	9.76929	3.29419	11.9625	9.99548	25.1553	43.9078			7.41	128.59	0.51	-9.11
305.161	12.2224	13.9783	11.1216	5.78809	7.88123	6.09119	5.13916	2.37329	9.77283	5.34998	17.7572	35.1915			7.97	107.278	0.91	-8
308.004	8.52075	10.3247	8.19873	3.73694	3.84216	1.36792	1.70105	-0.03613	7.19226	2.82397	13.8008	30.5293			8.66	21.4893	2.23	-7.0425
310.846	3.23193	6.64282	3.58057	1.96033	1.82349	0.11389	-0.52551	-2.73975	4.81824	1.57568	12.0748	28.2432			9.07	3.5614	5.15	-7.6975
313.687	1.00098	5.62622	1.43774	1.5531	1.27576	0.81921	-0.72314	-4.71753	4.60645	-0.13586	10.6785	25.4231			9.43	1.51001	7.94	-9.275
316.528	5.25806	3.43164	-0.47729	0.05774	0.64001	1.95557	-1.04553	-2.54407	3.07385	-0.06506	9.50171	23.6941			9.96	1.30212	9.13	-14.4875
319.367	6.82935	2.67822	-1.31494	0.65747	0.63025	1.14978	-1.96191	-0.72473	0.13574	-1.65393	10.4148	20.7709			10.28	-0.24561	11.64	-20.92
322.205	7.54565	2.62988	-1.74292	0.01721	0.85291	0.48364	-2.47424	0.01843	-0.354	-2.48682	8.08972	17.9166			10.5	2.67249	12.9	-21.99
325.042	5.3584	0.90039	-1.47656	-1.51929	-0.69519	-1.86304	-3.89307	-0.13147	-1.86719	-1.89868	7.18835	16.252			10.92	-0.03406
327.878	0.0542	1.1106	-1.10425	-3.2738	-0.56824	-3.85339	-4.05505	-0.44385	-2.85754	-0.83875	3.89905	14.9016			12	15.6265
330.714	-3.52832	2.33887	0.24097	-3.11353	-0.39575	-4.17273	-2.33679	-0.9657	-1.96484	-1.22363	1.36841	12.306			12.3	73.1222
333.548	-3.60596	4.38452	1.02295	-4.86499	-1.97363	-3.0177	-0.31226	-1.64941	-3.55188	0.6189	-0.67419	9.91687			12.39	104.223
336.382	-2.68506	4.95093	0.45166	-3.19714	-0.35608	-1.84949	-0.32959	-0.72266	-3.96802	1.51172	0.27429	8.29749
339.214	-1.08203	6.25928	0.56689	-2.22241	0.50317	-0.21619	0.33362	-1.08765	-2.06287	1.68176	-2.18188	7.43445
342.046	-0.54346	4.83081	0.25562	-2.54175	-1.27148	-0.58386	1.00806	1.07886	-0.43518	1.25391	-2.19873	6.93799
344.876	-0.09668	2.88647	0.36792	-1.60095	-1.23975	-0.05872	2.65308	2.72278	1.23779	-0.96423	-2.25855	6.85608
347.706	-0.25879	1.88062	-0.49707	1.30151	-3.13709	2.21265	2.43054	2.39722	2.40747	-2.37964	-1.46301	7.31751
350.535	0.37744	-1.11572	-2.88208	2.29932	-2.17957	3.03259	0.93579	1.3009	1.01123	-1.45044	-0.87329	5.22119
353.362	0.70093	-1.54395	-4.20068	3.45361	-2.31775	1.62585	-1.99951	0.41895	-0.68982	-0.99866	-1.87573	3.46362
356.189	2.50879	-1.33862	-1.7229	0.85339	-1.6687	1.86768	-2.00684	0.2052	-2.47632	-0.27844	-3.14343	2.14355
359.015	0.82788	-4.8291	1.79907	-1.30505	-0.77625	-0.88684	-2.19824	1.14038	-3.75781	-1.45557	-4.2793	0.01624
361.84	0.28735	-5.14185	1.84937	-1.3219	-0.02246	-2.56873	-0.52808	0.08203	-2.15271	-2.82703	-3.79919	-1.46912
364.664	-0.69092	-6.229	1.63916	-0.18982	-0.05164	-1.47571	-0.51404	-1.86755	-0.92651	-2.46069	-3.45398	-0.63635
367.487	-0.1062	-7.71875	-1.27319	0.32544	1.76892	-1.37268	1.40308	-3.53626	0.43286	-2.5321	-2.54626	-0.09155
370.309	-2.12231	-8.02246	-1.82861	2.41528	0.61255	-0.36206	1.24133	-3.6145	-0.92554	-4.63818	-2.26111	-0.08997
373.131	-1.25586	-7.73438	-2.16577	1.66846	2.38757	2.85315	1.90674	0.34631	-2.1958	-4.75464	-0.29028	-0.09973
375.951	-4.14795	-8.98145	0.0874	1.48303	4.75793	4.10779	1.35144	3.31372	-2.85779	-5.04346	0.93567	-0.59839
378.77	-6.05396	-10.072	-1.11792	4.41614	4.9552	5.78235	2.1488	4.4314	-1.9696	-3.09338	1.10266	-2.09485
381.589	-4.84644	-12.406	-0.98901	5.25647	7.52319	8.47888	2.34094	7.18433	-0.38867	-0.15308	1.2594	-1.94385
384.406	-2.24219	-11.5222	0.95435	7.40967	9.12927	9.70325	6.05627	6.47107	3.69141	2.43542	1.11621	-1.21216
387.222	-1.46582	-10.2363	4.26099	10.2075	11.8538	13.5189	7.19666	7.93835	6.32251	2.97253	1.41089	-0.19958
390.038	0.0896	-7.51196	7.55981	11.9534	14.0299	14.9862	11.2167	11.4823	7.82947	5.771	0.65405	-0.64514
392.853	-0.9751	-4.74292	10.1609	12.9796	15.5577	15.4528	12.6674	13.1117	8.51636	8.25281	2.49866	1.4165
395.666	-3.56104	-3.40088	11.3948	15.3324	15.3016	15.5219	15.0444	16.1503	9.34619	9.34497	4.70239	1.67981
398.479	-1.83569	-2.72974	12.6414	16.4568	18.2131	15.1647	17.0704	21.1615	12.3008	12.1523	8.17554	4.71521
401.291	0.06421	-1.68188	13.0859	17.1156	20.2789	16.1165	21.9834	22.6741	13.7035	15.2793	9.80273	7.52625
404.102	2.51416	0.54907	12.9128	16.6699	21.3956	18.7549	24.4166	25.1285	16.494	15.6759	12.0568	10.7174
406.912	6.13525	1.82007	14.3054	17.9104	23.1705	21.3276	26.5391	27.4955	16.1426	19.1631	11.195	11.65
409.721	9.24829	3.24365	15.2188	20.9004	25.6593	25.7167	25.5375	26.4321	16.3024	22.583	11.8962	12.67
412.529	10.5527	3.64673	18.7419	20.7644	25.9918	27.766	26.7307	27.6819	17.4412	24.2329	15.6899	11.2727
415.336	14.1025	4.54712	23.2588	23.1741	27.9319	27.8348	26.1134	30.7157	20.2885	27.8168	18.981	11.1184
418.142	18.3591	4.95825	26.6977	23.7778	29.3716	28.2427	30.4147	31.7921	21.0502	30.1688	20.1854	11.9374
420.947	19.6167	8.56323	30.217	25.6976	27.4076	27.5509	32.368	34.0471	23.8739	32.6895	21.536	12.2953
423.752	21.8796	9.59302	28.6514	28.3799	27.2607	29.877	34.2737	36.8987	25.7463	37.1271	23.0177	13.4363
426.555	23.7131	10.9819	27.7564	30.9911	27.0959	32.79	35.6956	38.3336	26.9679	40.5195	25.4355	15.5002
429.358	23.4863	10.9119	26.4009	30.0422	26.4254	34.0432	39.0656	39.52	28.2369	43.8651	30.7626	18.3837
432.159	24.5584	11.7305	26.1626	29.754	30.1211	34.7538	39.191	43.6014	28.7656	46.7037	33.3402	20.1943
434.96	27.2317	13.169	27.2847	30.0093	36.5267	35.9569	42.1089	46.071	29.3304	47.8055	35.7098	22.0211
437.759	27.6916	16.1411	30.917	32.7577	40.1853	36.5471	43.9282	45.9287	30.0649	47.2762	33.986	21.1769
440.558	28.1272	15.6841	30.7505	33.6732	40.9032	38.9664	44.8004	44.73	29.7541	46.7488	33.745	19.0592
443.356	29.3855	16.773	32.366	35.8479	40.2677	39.4584	43.1924	44.0321	29.6054	45.0397	30.5345	18.102
446.153	29.7834	17.6133	32.5332	37.2343	38.7614	39.532	42.9761	43.2722	29.5277	43.9094	28.8739	19.6368
448.949	28.8281	16.1562	33.0049	37.6575	40.6793	41.7751	42.912	47.0211	29.0171	43.9795	28.2179	22.2791
451.744	29.4082	18.5649	33.9316	39.5676	45.225	43.7207	43.5312	50.5615	32.0287	42.9009	30.2477	25.3217
454.538	26.5105	15.9243	38.4014	45.4069	51.3149	45.4398	46.7621	53.4962	36.9667	42.0177	30.689	27.1726
457.331	22.4443	13.2678	43.6433	50.4386	55.373	50.5461	51.3562	60.048	43.6605	47.4329	33.932	28.2488
460.123	20.939	12.103	49.9863	58.1901	63.6326	58.4603	61.1161	70.5757	55.1398	52.4825	34.389	28.8618
462.915	20.6155	11.0503	56.1924	70.0172	71.8413	72.0743	75.0142	83.5156	67.6603	65.9594	39.0278	31.2618
465.705	20.8562	10.3948	63.7766	83.9624	87.5095	91.2266	93.0046	103.008	82.6634	84.5986	44.8021	35.5062
468.494	24.2214	14.1028	72.0854	101.776	107.142	112.891	114.845	123.551	103.623	104.571	56.6965	39.2726
471.283	25.5447	13.0786	85.449	123.793	130.716	136.287	140.744	146.107	126.177	125.492	69.4547	43.902
474.071	25.2393	16.2312	96.8914	140.873	151.002	156.214	159.541	163.992	146.479	143.264	80.0172	49.8464
476.857	25.5376	17.1853	103.001	148.412	163.195	166.884	167.977	172.784	157.981	147.703	84.3813	51.5138
479.643	24.167	15.72	101.232	145.491	159.788	164.359	162.398	167.942	155.282	142.421	83.2515	51.2196
482.428	24.3645	14.0127	91.7507	130.19	144.651	145.254	143.494	151.318	136.851	125.259	72.0147	46.9224
485.212	23.8655	11.6873	75.3132	107.32	119.342	117.757	118.578	125.849	111.547	100.177	60.2146	38.0027
487.995	24.0127	7.01929	62.1521	85.3291	93.2812	89.174	94.8932	99.2492	82.1473	74.5226	45.5481	29.5789
490.777	22.655	6.05957	45.9233	64.8881	72.8842	65.1852	72.9263	74.3126	57.4087	54.2062	33.1863	23.6138
493.558	22.5339	4.46655	36.5115	50.3055	57.5907	48.4871	54.3464	56.8297	39.1897	38.3121	23.2012	17.3049
496.338	21.5757	2.6687	32.9526	40.0269	46.9813	39.6947	43.5183	46.7748	28.8309	26.8702	17.0304	16.2922
499.117	20.5479	2.24902	32.155	34.3528	38.4755	34.0732	36.3496	38.079	22.5508	18.9303	11.125	15.3595
501.896	23.8061	3.05615	31.0696	32.8031	32.6755	30.8823	30.8025	31.8145	20.2756	13.156	10.3697	15.0046
504.673	25.9717	5.87109	31.6628	31.5652	29.8013	28.3799	27.0665	27.3513	15.6113	10.5973	9.1023	16.1013
507.45	29.8218	11.1653	28.5205	30.0952	26.6932	24.6595	25.5986	24.5171	13.1919	9.29114	8.00378	16.3386
510.225	35.158	14.9739	27.353	28.2786	27.5569	19.8507	24.1976	24.9014	9.40442	8.36682	6.93445	16.1368
513	35.8918	16.165	26.6502	23.7346	26.8771	18.5082	23.7904	25.0331	8.11975	7.47485	5.41858	17.391
515.774	33.5129	13.6189	27.3254	20.5479	26.3107	19.3121	24.7587	23.8217	5.79724	7.3717	2.63123	17.0173
518.547	30.1638	9.26465	27.4397	20.1068	23.9261	20.2682	23.2824	25.1526	6.01209	5.80029	3.99438	16.6033
521.319	25.2366	7.61816	26.894	19.4833	23.2152	20.9573	20.5675	25.2477	3.06323	4.82275	5.1272	17.0593
524.09	22.0998	5.1355	26.4053	20.6906	19.473	19.9994	17.7535	23.4972	3.74084	2.47253	3.27307	15.8749
526.86	20.9121	2.27783	23.7205	21.1002	17.5543	17.973	16.9753	22.5607	3.07446	0.53296	1.64404	16.2319
529.629	18.0207	1.9231	20.0874	21.0764	15.721	16.6416	17.0957	20.9899	3.31726	0.8418	-0.00415	15.4789
532.397	15.9849	-0.08887	17.6816	20.0089	15.9684	17.1688	17.1337	18.9227	2.13916	1.64001	-0.11682	14.6976
535.165	14.7085	-1.70068	17.1589	19.4462	15.5591	17.1244	17.1355	20.6111	3.4895	0.17468	-0.052	12.9657
537.931	16.0723	-0.90527	17.0986	19.4142	19.0322	15.8102	16.9318	20.6602	1.18579	1.13477	1.64514	12.2189
540.696	17.5266	-1.74585	18.3049	19.0521	20.175	14.614	17.444	19.9132	2.60339	0.5376	2.39209	12.1891
543.461	17.9846	-0.35107	18.0371	19.3124	21.6494	14.6726	18.913	20.446	2.27332	0.10486	2.31812	13.454
546.225	14.2822	0.43335	20.2459	19.3027	22.2418	15.4597	22.4138	20.9725	2.71997	1.85803	3.46777	14.3415
548.988	12.5933	1.57056	21.8713	19.3081	20.4048	16.0524	22.0879	19.3838	4.09607	1.90234	3.19409	14.9023
551.749	14.9002	3.53735	25.1897	20.7246	19.4939	16.2553	20.8749	18.7506	4.07263	1.74939	0.6167	14.7953
554.51	17.6724	5.39673	27.5176	21.7871	20.1328	16.7719	19.7756	19.0029	3.05359	3.26331	-0.24036	13.9625
557.27	21.041	2.86768	29.2637	23.9092	20.1663	18.9947	18.4037	20.2268	3.11365	2.91602	0.23975	13.7799
560.029	22.4148	3.62646	27.6335	24.9813	23.4219	21.314	16.6318	22.9432	2.63721	5.44275	2.5946	13.0527
562.788	18.981	3.02197	28.9907	26.0503	25.3783	22.5189	18.0842	25.8748	4.43933	6.05981	5.20007	12.2528
565.545	17.447	4.49878	29.0974	27.59	24.8281	20.8328	20.7926	28.2595	6.72717	5.13403	5.66162	11.0654
568.301	16.4917	6.73804	29.1189	28.2084	25.549	20.3787	20.6344	28.3308	9.39307	5.14526	6.68152	11.9823
571.057	18.9009	8.07666	27.8049	30.364	26.2238	21.2096	22.0527	26.821	12.3733	6.5061	5.86816	12.4419
573.811	19.8909	7.70728	29.4136	34.077	29.343	23.7257	22.8889	24.2861	15.1646	7.14014	6.80249	14.5353
576.565	19.8669	10.4998	28.6572	35.433	31.4983	25.3762	24.3579	23.0678	14.5834	11.2201	7.06506	15.0371
579.318	19.4343	11.457	31.4104	36.477	32.8298	26.6882	25.8241	24.4179	14.5682	14.8862	7.84314	15.9983
582.07	23.4878	16.0386	34.5649	35.4021	33.2781	28.587	31.0565	28.7076	13.7618	18.5002	8.57922	17.6148
584.821	26.5102	17.1838	36.4102	37.0703	35.9973	31.2241	32.7886	31.8253	15.8774	19.9009	10.2771	19.9564
587.571	34.832	21.3965	35.7017	39.9608	36.8332	34.4539	36.1993	36.2463	19.8029	22.5582	11.7709	20.9829
590.32	45.584	27.0752	39.8364	44.3133	41.5957	37.5442	40.0156	40.0524	26.2728	25.0065	14.5211	21.3362
593.068	59.2776	34.7151	42.394	46.5272	43.8878	40.9867	43.5051	44.1666	31.5355	26.9811	15.7112	20.3623
595.815	70.7891	41.4658	46.3293	49.9316	48.0723	45.3113	48.3355	49.288	36.663	31.2618	19.613	19.5027
598.562	79.2012	47.3311	52.168	55.3005	54.026	51.7555	55.2822	54.7644	42.447	38.3199	24.6867	19.4094
601.307	75.5208	46.0491	56.7554	62.953	63.0548	61.2328	61.0333	62.0436	49.7007	44.4418	29.7465	23.3275
604.052	65.6602	43.1865	61.1099	71.3825	73.7212	71.6764	70.7508	72.4791	60.8883	55.9136	36.8711	27.4699
606.795	53.0286	36.3376	67.9097	83.2441	86.8863	85.5952	82.6005	84.6255	76.9374	70.0803	43.9932	32.9878
609.538	42.9021	32.468	75.9248	93.5161	101.196	102.612	96.7723	100.558	94.3109	84.9768	52.9269	38.547
612.28	31.9385	29.5979	84.9954	108.531	119.201	120.599	116.825	121.423	113.211	104.492	62.9083	45.406
615.021	26.7966	24.4736	94.9841	124.629	137.508	139.072	137.043	143.485	133.419	123.068	74.4104	49.504
617.761	22.2444	21.8926	106.001	143.192	158.452	161.406	161.218	168.636	153.569	144.487	87.8098	55.9291
620.5	16.6851	19.9048	115.624	163.329	181.828	180.793	184.513	191.565	178.393	166.357	99.8738	59.8392
623.238	12.5122	19.0125	125.206	180.655	201.084	200.559	203.349	209.112	200.107	182.199	108.375	64.0112
625.976	7.4148	16.5996	130.954	189.4	209.317	212.694	214.478	217.834	211.166	191.539	112.086	66.1667
628.712	1.96558	12.3254	126.906	189.161	206.536	210.142	213.206	215.328	209.801	190.797	109.32	66.4263
631.448	1.12549	6.49976	113.624	173.688	189.474	192.732	195.075	199.378	191.51	173.652	98.9167	62.6249
634.182	0.65479	2.53174	95.7671	150.39	162.903	166.767	169.813	172.493	160.534	148.779	86.533	55.9563
636.916	2.16187	2.05493	74.0972	123.265	133.215	134.336	138.169	140.631	129.819	118.345	70.4119	44.9346
639.649	3.40112	0.71704	59.4163	96.5927	104.932	106.924	106.897	108.752	98.4679	89.3461	54.673	36.7441
642.381	3.45923	0.89307	47.9612	73.7908	79.769	84.4001	81.4269	81.5702	73.2255	66.8181	41.704	30.803
645.112	2.46924	-1.34912	38.8394	57.5576	61.8002	65.0568	62.4581	61.8043	56.8397	51.623	31.4716	26.3345
647.842	1.78906	-3.26318	32.3726	45.1814	48.8342	50.6448	48.6399	48.204	42.0292	38.8718	24.0381	23.5034
650.571	1.59302	-4.02905	27.4539	36.3075	40.443	39.582	41.0231	37.9891	31.0391	30.3395	20.2755	20.2942
653.3	4.31177	-2.09375	21.7705	30.9525	32.9906	30.6744	35.145	31.3138	23.9468	24.1067	17.6029	17.0518
656.027	5.39307	-2.53076	19.9727	27.2637	28.4865	24.8583	29.2312	27.5795	17.1388	17.8287	14.7936	15.2439
658.754	6.28418	1.52515	17.2734	22.5466	25.5467	21.3893	23.2721	24.7863	11.6536	12.0254	13.2761	14.1046
661.479	7.41357	1.552	17.6653	19.0259	21.7699	19.3531	18.2096	21.1079	10.4077	7.91235	10.1112	13.5118
664.204	10.2034	2.09619	17.0674	16.7264	18.2598	17.5467	15.8311	18.2372	7.35156	3.55652	8.04883	11.5043
666.928	10.8533	3.92749	15.9766	17.1375	16.9623	15.6741	13.3691	15.1648	7.12708	4.45642	5.9856	8.73364
669.651	10.5322	6.01465	12.8186	17.7467	13.6794	13.885	10.8843	12.9065	7.26184	6.72571	3.85449	7.58716
672.373	11.0161	5.58521	10.9778	15.9595	11.8617	9.69898	9.3103	12.2927	6.34998	5.74463	1.09973	5.46985
675.094	8.99756	6.34497	9.33179	13.9829	11.9196	5.91724	8.33484	11.012	4.66357	5.07043	1.56714	5.45447
677.814	8.12402	5.36157	8.39233	11.5236	10.3429	4.27332	8.24341	8.8385	3.03235	4.27759	0.49292	4.82605
680.534	8.26367	4.56567	5.41211	9.19482	8.5481	3.48071	8.34326	7.65527	1.69189	1.50916	0.7356	5.13477
683.252	5.94995	3.88867	4.82471	8.9165	8.81226	3.32996	8.07788	5.79346	0.79517	0.46399	-0.80017	3.51624
685.97	4.02271	3.771	3.48389	7.75452	7.72278	3.47888	7.66821	6.28003	0.50122	-0.20825	-1.39685	3.11328
688.686	2.84106	-0.48633	2.3064	6.42322	5.61121	1.94177	5.54663	4.89111	-0.59326	-1.73816	-1.48535	2.34668
691.402	1.75903	-2.76563	2.64673	5.19788	5.77161	0.32715	4.63452	3.95215	-1.52527	-2.34216	-0.90906	1.9115
694.117	1.45093	-4.96875	1.56934	2.73035	4.70764	-0.81738	3.90637	3.09656	-1.56348	-3.15979	-2.49829	1.44006
696.831	0.41626	-5.76245	0.30273	0.90442	1.91858	-1.2124	2.0592	0.50806	0.02002	-4.74023	-1.75635	2.55493
699.544	-0.02197	-5.8418	-0.10132	0.60449	0.22839	-0.3844	1.3302	0.21533	0.93884	-2.88013	-1.95898	2.64636
702.257	-0.64307	-3.78174	0.02881	-0.49756	-0.89636	0.28015	2.19946	1.40173	0.31177	-2.66638	-1.74597	1.79663
704.968	0.81006	-2.64575	-0.1792	0.34448	-0.62793	0.49792	1.77686	0.63745	-0.19629	0.27161	-1.28992	1.02576
707.678	1.46973	-2.61108	2.26099	0.83447	0.45923	2.47485	2.89502	1.47095	-1.82214	1.65869	-1.32251	0.37695
710.388	0.38574	-1.31494	4.4585	0.90405	1.46411	3.59448	5.58008	1.84644	-1.16858	0.69946	-1.83533	-0.29419
713.097	0.84888	-1.74536	2.45459	4.06506	1.79626	3.19946	6.13879	1.78064	-1.85229	1.7832	-0.63013	-0.79651
715.804	0.95703	-1.29248	1.7312	4.79871	3.1803	3.14453	4.74243	1.95325	0.72705	1.57813	-0.61157	-0.54382
718.511	-0.23145	-1.95581	-0.03345	4.55676	3.45825	1.38269	3.27258	1.69214	0.75171	-0.2655	-1.25232	-1.72339
721.217	1.45386	-1.77686	-1.01855	5.73792	3.60474	0.54053	0.53223	0.35645	0.94836	1.73621	-0.94263	-1.60999
723.922	0.44653	-2.67139	1.73877	4.31726	4.10303	0.64905	-1.51233	0.80713	0.49622	1.89233	-0.72095	-0.79346
726.627	-4.35718	-2.34009	3.32544	2.31201	2.67981	0.94604	-0.51685	1.72327	0.50708	-0.90051	-1.17615	-0.63098
729.33	-5.02979	-4.35498	0.68872	2.86609	1.07397	-0.18311	0.12305	2.10864	-2.38391	-2.55786	-1.23779	-1.34656
732.033	-3.95728	-4.52197	2.43628	0.20752	0.76563	-0.04309	-1.38892	-0.38928	-0.77441	-8.07922	-3.84143	-2.00378
734.734	-2.71777	-3.96118	1.11353	-0.7511	-2.99646	0.43469	-1.94653	-1.81616	-3.70471	-7.84204	-6.36121	-2.33521
737.435	-0.34863	-1.08862	-0.02612	-1.58704	-2.9812	1.46509	-2.22815	-4.96277	-5.3064	-5.21692	-4.86279	-1.76929
740.135	2.70947	-0.27637	-0.86694	-2.82263	-1.82947	0.83765	-2.03772	-3.8363	-6.44897	-2.57507	-2.77344	-1.25073
742.834	-0.18457	0.08545	-1.08008	-2.81128	-0.45728	0.39111	-1.84119	-3.02368	-7.04443	-0.84961	-0.83789	-0.45813
745.532	-0.24268	-0.60938	-2.09399	-2.5531	0.5603	-1.79321	-0.38892	-1.70593	-5.29456	-2.31213	1.03271	-0.18164
748.229	0.56177	-1.37256	-0.79541	-2.79272	0.77747	-2.96301	-1.6582	-1.4657	-0.89514	-4.9906	1.69153	-0.98828
750.925	-0.71851	-1.68335	-0.97095	-1.00488	-2.33655	-3.5686	-2.19019	-1.61987	-1.76794	-5.20251	-0.60486	-0.42236
753.62	-2.22461	-3.95239	-3.5459	-1.4165	-2.31775	-4.84912	-3.12903	-2.59229	0.12158	-5.6803	-0.4801	0.44714
756.315	-2.01294	-6.77075	-5.45654	-0.80396	-2.97314	-4.71973	-3.19507	0.71069	-1.2063	-5.64551	-0.54053	0.1582
759.009	-3.57642	-8.7937	-5.84546	-1.64258	-2.43225	-3.86707	-3.44019	0.1604	-3.76062	-4.04956	-1.10107	0.31909
761.701	-3.29834	-7.96362	-4.91138	-3.77478	-1.46655	-2.18176	-2.25024	0.80981	-4.4093	-4.07166	-0.06738	1.02478
764.393	-3.42139	-5.73657	-2.71338	-6.05896	-2.25769	-2.22815	-2.12683	-1.82666	-2.64526	-3.90527	1.78076	0.83557
767.084	-3.35303	-5.27466	-1.85205	-3.00793	-3.18604	-1.0647	-3.77795	-4.01978	-2.6593	-4.86682	1.48633	0.76367
769.774	-6.35107	-5.86914	-3.42578	-1.88135	-4.48389	-1.2655	-3.37952	-5.12451	-1.15112	-3.54028	2.01062	1.41907
772.464	-6.92163	-5.26685	-4.74268	-1.10742	-3.95752	-0.99866	-3.07373	-3.85339	-1.34192	-3.40454	1.50024	0.61304
775.152	-4.46851	-5.29956	-6.28809	-0.04871	-2.6134	-0.73462	-0.84302	-2.40881	-1.87183	-1.67432	1.0603	0.33838
777.839	-4.38379	-6.19336	-4.64844	-1.64734	0.21558	-1.05383	0.00952	-0.27429	-2.33228	-0.34058	0.40271	0.89502
780.526	-4.42139	-7.3772	-4.28418	-2.08167	1.40881	-1.9425	1.10303	0.44373	-1.44556	0.86621	0.09009	0.41553
783.212	-1.95703	-6.87183	-3.16016	0.87061	2.56262	-0.73242	1.87109	1.06616	0.66821	3.62256	1.02979	-0.40503
785.896	-4.43628	-4.52051	-0.46973	1.89319	2.55225	1.14636	4.46521	2.78626	3.53687	6.57495	3.0708	0.8479
788.58	-3.88013	-2.14795	2.75879	3.91235	3.31091	1.74792	5.62293	4.00867	5.78015	6.0564	4.74768	1.4635
791.264	-0.01294	1.72119	4.91992	6.12	2.74231	3.74854	6.94202	6.13452	5.73657	6.38916	6.99756	3.30554
793.946	-0.37524	2.62085	6.2395	5.17688	2.78784	3.82434	6.2605	6.21924	3.1134	5.72546	6.93384	5.52698
796.627	0.52393	2.78491	4.01367	4.30603	2.45313	4.23511	4.02515	7.53272	0.74902	6.75354	7.08997	5.20496
799.308	4.05005	3.37451	0.60913	2.97046	2.75415	5.20056	2.73779	6.37732	0.36829	7.70239	7.16187	3.22314
801.987	5.08325	2.07397	0.72192	2.05554	3.10999	5.09705	1.65784	7.42603	0.94739	8.20056	5.71924	0.83801
804.666	6.38257	2.28882	3.37329	2.76233	3.26587	5.25989	2.01831	8.96533	4.30566	7.98291	6.32568	0.79797
807.344	8.87061	3.65088	7.52979	0.45996	2.54553	5.05542	3.38159	10.4374	4.89343	7.77051	6.7207	2.00903
810.021	5.93921	5.91577	8.73657	0.82532	1.99011	5.65381	5.51294	10.2507	3.90991	5.70386	7.21716	4.41492
812.697	6.78564	9.27637	10.115	1.24255	2.52515	4.92493	7.71033	10.7101	2.46558	5.34619	8.80139	4.69788
815.372	8.36182	9.18457	8.54346	0.60681	3.25769	4.87048	8.60034	9.91797	2.51196	1.73218	8.28845	3.25696
818.046	10.5879	6.81519	6.46826	2.29675	4.3103	4.35864	6.99561	8.34253	1.68359	3.7793	5.82581	1.20239
820.72	9.97925	6.28198	7.65479	3.59888	3.57666	5.2782	5.39282	7.84338	2.9613	6.17419	4.6261	1.17773
823.392	9.55737	4.62988	7.70801	1.6344	3.2511	4.22668	2.86572	8.2052	3.16638	7.31946	2.39246	0.92249
826.064	6.87378	5.11816	5.47046	2.65576	3.18665	3.70227	0.92371	5.76062	3.26038	5.47546	2.41052	1.66248
828.735	8.32324	6.48706	4.28857	4.70496	4.29102	1.75647	3.45923	2.48181	2.88977	4.73669	3.61511	2.68274
831.405	9.32324	6.52246	1.00562	3.79114	2.47888	0.17651	6.17004	1.3584	3.31091	2.9032	4.0249	3.18262
834.074	11.3484	7.3501	-1.19019	2.76685	1.6803	0.3844	6.13416	0.20874	2.68811	4.0719	3.72742	3.16138
836.742	9.61133	6.94531	0.07251	0.25867	-0.72339	-0.11377	4.48254	0.52771	2.28955	4.35388	3.05237	2.42603
839.409	8.84277	6.36328	0.2168	-0.48438	-1.11865	-0.62756	2.04419	3.51526	1.87598	3.46411	1.03516	1.5116
842.076	6.80811	4.66772	2.0957	-0.15259	-1.59668	-0.2262	-0.52893	2.95959	1.42371	1.10889	-0.62036	-0.40417
844.742	5.3584	2.85376	0.90332	0.77002	-0.77014	0.88049	-1.19495	0.76196	0.48157	-0.58887	-2.38293	-1.51196
847.406	5.71143	2.6709	0.63403	1.34851	0.00732	2.16223	-1.59045	0.41443	0.09644	-1.29919	-2.55029	-2.61316
850.07	9.00781	3.97241	2.42822	1.44238	0.46106	3.38391	-2.81848	0.69043	-0.03442	-1.19751	-2.24719	-3.17993
852.733	9.21973	5.75732	3.11353	1.01709	-0.28394	3.0177	-3.44324	0.30518	1.57385	0.7168	-0.43274	-2.25513
855.395	11.9604	8.375	3.96631	1.68896	0.25061	2.42041	-2.04553	1.31934	2.24622	2.55786	0.0238	-1.26306
858.057	9.13281	7.52808	3.0127	2.4812	-0.1322	0.0592	-0.31177	0.14648	1.06299	3.37817	-0.60547	-1.77625
860.717	6.47363	4.59277	-0.35474	0.9978	-1.08899	-1.14563	-0.18738	-1.78125	-0.61304	3.05115	-0.98035	-1.68799
863.377	5.73071	1.39893	-1.80298	-0.48804	-0.85352	-1.7124	-0.55591	-1.19983	-3.33228	1.43311	-2.13672	-1.66101
866.035	4.46118	-0.1731	-1.04126	-0.05383	-1.09473	-2.68188	-3.38928	-0.71936	-5.08667	-0.54675	-3.25806	-2.26855
868.693	1.771	1.00391	-0.80811	-1.00781	-1.23645	-2.09814	-4.87854	-1.84998	-4.37402	-1.17358	-3.2771	-2.37024
871.35	1.46924	0.35864	0.79736	-3.11133	0.07556	-1.61987	-4.71057	-1.69324	-2.21326	-2.104	-4.11133	-3.19714
874.006	-2.08813	0.77319	0.49707	-4.07983	0.1084	-3.2063	-3.83057	-2.05701	-1.32288	-2.62927	-4.09827	-3.11768
876.662	-3.59424	-0.9165	0.00366	-5.52759	-0.58179	-5.23193	-4.54822	-2.2998	0.43188	-3.04663	-2.09277	-1.20728
879.316	-3.64819	-3.50244	-2.29053	-4.28992	-1.18884	-6.24719	-0.44043	-0.51648	0.29639	-1.36963	-1.29468	-0.21667
881.969	-4.92749	-4.0144	-2.02954	-2.37805	-1.83618	3.36963	-1.95007	-0.25818	-0.11926	-0.90857	-0.08923	-0.0769
884.622	-3.28906	-1.354	-3.45166	-0.55237	-1.78088	11.1824	-0.95642	-1.70264	-0.22144	-0.36682	0.88342	-0.82874
887.274	-2.19702	-0.41772	-1.46533	-0.88599	0.29272	13.9381	2.64929	-0.26196	0.36743	-1.47144	0.57495	-2.05176
889.925	1.10547	4.01245	-1.71045	-0.92029	-0.30945	12.6484	3.21069	0.1687	-1.3468	-0.65833	-0.48938	-1.26489
892.575	3.48242	3.36133	-0.68896	-1.729	-0.20544	5.63428	3.58423	0.99316	-1.74475	1.1084	-0.74939	0.18628
895.224	6.90967	1.23901	0.79614	0.24158	3.26624	-0.22156	6.70813	3.1084	-0.58972	4.9198	0.72998	-0.05237
897.872	7.19312	-1.33423	5.13086	1.27332	5.03259	4.34949	4.22827	4.57678	-0.35571	7.53369	2.29651	0.0636
900.52	7.12622	-2.56543	5.31421	3.62878	6.80371	7.32263	5.00891	6.76514	5.24927	9.55713	2.1405	0.31519
903.166	4.00391	-1.58911	7.82422	5.61597	11.0784	9.10803	10.0515	9.59766	10.1287	10.3535	3.7207	1.0929
905.812	4.39087	-0.31982	8.67261	10.4489	14.5797	13.0558	14.5515	11.3387	15.7257	12.7903	6.89124	1.94458
908.457	-0.81641	-0.5354	8.89185	14.4794	16.8441	17.6704	19.5196	14.2787	21.1722	16.257	9.92786	3.43323
911.101	-0.75757	0.07739	11.5896	18.7069	21.6097	21.9551	23.5638	17.8189	26.2358	19.6841	12.7261	4.20215
913.744	-2.62207	0.56836	12.6726	19.2754	23.2135	23.7064	23.5841	22.6951	25.0758	20.3624	13.2262	4.58447
916.387	-1.04077	0.56958	7.71924	17.4188	20.9542	21.3705	21.1865	22.7656	22.7794	18.4076	8.61536	3.35156
919.028	-1.73511	2.03613	5.97998	12.3835	16.4831	16.0765	15.8053	18.9862	15.3007	14.436	3.18567	3.547
921.669	-0.38354	0.03809	3.23999	6.94153	10.5059	10.1157	10.7482	11.3485	9.29736	8.22864	0.18542	0.91455
924.308	-3.12891	1.90625	-0.45483	3.23657	3.47754	5.7572	4.24207	3.95984	3.21802	4.44421	-2.81323	-0.43103
926.947	-1.91772	0.16577	-0.54175	2.01587	-0.18359	2.4386	-0.68604	0.19922	1.14966	2.39343	-4.31104	-1.49902
929.585	-2.73438	-1.73462	-0.70386	0.23682	-1.46204	-0.16052	-2.86182	-1.81531	-0.11401	0.32629	-4.41406	-2.78748
932.223	-1.52905	-3.69629	-2.6001	-1.32349	-3.03894	-0.92432	-3.91528	-5.16699	-1.62231	-0.7002	-3.8186	-4.50281
934.859	-2.43164	-6.24976	-2.49878	-2.1842	-3.82141	-1.41907	-4.83167	-4.83557	-2.94275	-1.67126	-3.6648	-3.51843
937.494	-2.31177	-7.56567	-4.05542	-3.32178	-5.16931	-2.10034	-3.8158	-4.42896	-2.06274	-3.81482	-3.08569	-3.50537
940.129	-2.03296	-4.47827	-4.18189	-3.76953	-4.3844	-2.28711	-2.92712	-3.09888	-2.86865	-4.04053	-2.96753	-2.42224
942.763	-3.4104	-4.12549	-5.21265	-2.54199	-3.20642	-3.33362	-2.51794	-1.06262	-1.82507	-3.58118	-2.02087	-1.41724
945.396	-2.21948	-4.23755	-3.21265	-1.70715	-1.58301	-4.13733	-1.97485	-0.31714	0.49597	-1.96753	-1.33594	-0.35474
948.028	-3.05981	-4.2771	-2.61304	-0.68042	-1.84973	-1.83154	-1.40625	-0.35999	1.36682	-1.32849	-0.02026	0.42578
950.659	-2.72559	-3.76587	-2.55615	0.57642	-2.14648	-1.46252	-0.8573	-0.93787	0.90063	-1.64795	1.19421	1.97766
953.289	-0.13159	-3.6416	-1.82056	0.14819	-4.39844	-0.67371	-1.54236	0.41345	0.58191	0.22058	2.63818	2.60181
955.919	-0.33228	-1.03857	-1.4978	-2.099	-2.04871	0.19763	-0.14929	1.0885	-0.53235	1.41479	2.98071	2.68396
958.548	-1.91431	0.16943	-1.45532	-1.33337	-0.39758	0.27051	1.24744	1.87305	0.13782	2.18262	5.15064	3.42505
961.175	-0.09106	-0.04395	0.37524	-0.51868	-1.22839	0.62378	1.50208	2.1593	1.53418	5.23389	6.297	6.32593
963.802	2.00439	-0.40698	2.16113	1.38025	-1.07849	2.51453	1.58142	2.49548	2.90393	6.35828	8.27356	10.3826
966.428	3.82593	-0.15942	4.24756	1.8429	-1.40405	2.5166	1.58301	2.56445	3.85437	7.05005	13.5608	19.6379
969.054	8.13501	1.83276	6.0957	2.36353	-1.16431	1.67847	2.40637	4.36829	4.63843	10.494	25.3361	36.2357
971.678	9.71167	8.57495	8.35254	3.79236	1.77893	1.54077	3.36023	6.453	4.05469	12.8385	43.4258	61.484
974.302	11.9773	15.8657	15.6008	6.43616	4.42493	2.37476	4.15173	8.7052	4.5022	12.0883	63.1544	90.2234
976.924	15.5691	24.7732	25.231	10.5502	4.72803	4.51209	5.39294	8.38574	4.36499	15.6265	73.1222	104.223
979.546	19.7966	33.4343	34.2082	14.1268	9.04443	7.61169	5.49121	8.69788	4.79187	15.0654	69.1251	96.0129
982.167	29.6982	37.0569	37.5496	15.5234	10.1024	9.02087	6.69202	7.88086	6.49487	11.9635	51.0538	70.3178
984.787	36.2419	49.4983	36.8782	13.9273	9.38989	8.34131	6.88623	7.38501	6.36279	8.74402	29.7014	40.1899
987.407	85.1567	73.5251	31.6528	11.2333	5.89282	6.55322	4.30225	7.00439	5.22852	5.27991	14.7272	18.4409
990.025	118.505	102.898	29.4111	6.59094	3.01306	4.1532	3.01868	5.94373	3.45605	-0.32642	7.32105	10.1761
992.643	140.163	116.318	27.7454	4.2699	1.05115	2.69922	1.29248	4.18799	1.32874	-0.52588	4.70544	7.38806
995.26	128.59	107.278	21.4893	3.5614	1.51001	1.30212	-0.24561	2.67249	-0.03406	-0.55994	3.44226	7.328
997.876	95.4636	73.2336	13.3098	2.80347	0.59656	-1.25708	1.2782	0.35767	-1.63623	-0.51062	2.45691	6.90198
1000.49	44.7739	36.1931	7.30689	1.87451	-0.40979	-1.22461	-0.81702	0.47803	-4.02502	-0.48816	1.53284	7.12366
1003.1	32.667	16.3152	1.49292	-0.96191	-1.57764	-1.53467	-1.59583	0.09229	-4.09534	0.33008	1.45581	5.42065
1005.72	13.0247	10.3286	-0.05566	-1.86938	-2.31506	-1.47144	-1.69495	0.14148	-5.26209	-1.20654	2.36133	4.49402
1008.33	10.366	8.81299	1.98438	-3.60315	-1.79993	-0.96277	-3.20081	-0.96753	-4.75745	-2.33875	2.29797	4.08032
1010.94	2.57202	6.77002	1.81543	-3.63049	-1.57166	-1.16516	-5.15112	-2.10706	-3.75842	-2.56262	1.72449	3.59998
1013.55	-1.67798	4.00317	2.77441	-4.12781	-2.27612	-2.86523	-3.61938	-2.77344	-4.08484	-5.13318	0.18579	2.52454
1016.16	-3.98511	-0.27759	-0.48608	-3.69043	-1.95837	-3.53821	-4.27405	-3.82935	-4.61939	-5.39624	-0.6886	1.36755
1018.77	-4.36816	-3.53711	-3.5918	-4.52588	-0.94604	-4.7273	-4.04846	-6.00989	-3.66211	-3.67664	-0.95203	-0.65906
1021.38	-4.47314	-8.59131	-7.55273	-4.54492	-0.37793	-3.32092	-2.60425	-7.1947	-4.81189	-1.79797	-0.53955	-1.62122
1023.99	-2.68164	-7.42236	-6.19189	-4.32666	0.57019	-2.85974	-2.83923	-7.19006	-4.46082	0.21814	-0.26624	-0.08252
1026.6	-4.0498	-8.44922	-4.98706	-1.28992	1.1626	-2.93188	-3.06409	-4.76331	-3.79443	0.29114	-1.09558	0.05017
1029.2	-3.27026	-6.04663	-2.02417	-2.7616	0.68823	-2.91797	-1.21301	-3.34363	-3.30151	-1.29492	-3.17566	-0.12512
1031.81	-0.06348	-2.7522	-2.44653	-3.13672	0.59924	-3.59876	-0.0072	-2.39551	-2.35327	-1.27954	-3.75513	-1.34241
1034.41	2.78076	-2.45386	0.10815	-3.77942	1.04968	-3.25269	1.03613	-2.84302	-0.4248	-2.46179	-2.83521	-1.92444
1037.01	2.25879	-2.15894	0.89185	-4.52356	1.59424	-1.50342	1.32043	-2.76868	-0.78394	-2.38147	-0.7887	-2.11523
1039.62	0.05957	-1.69653	1.09058	-2.82495	1.9707	-1.76904	-0.15564	-1.44287	-1.05835	-1.58655	1.28516	0.29968
1042.22	-0.10181	-2.23364	-1.43823	0.67102	0.55603	-1.27771	-1.15332	1.50146	-0.90149	-1.29053	1.76013	-0.42236
1044.82	-1.32104	-1.10498	-1.55298	0.44141	-0.28796	-0.69727	-1.83398	1.83679	-0.64673	0.07202	1.50549	-0.7323
1047.42	2.32251	-0.66113	-1.16406	1.95361	0.30432	1.36694	-1.53503	3.06006	-0.13855	2.32178	1.41406	-0.67126
1050.02	3.46851	1.00513	1.19409	2.78357	2.47107	3.43091	-0.86633	2.64478	2.39038	3.65088	2.96277	2.29175
1052.62	4.54932	1.63599	3.98901	3.39355	4.82019	3.6095	0.2301	2.79419	3.26062	3.97949	4.1001	5.65515
1055.21	5.30078	3.94678	2.01611	3.18933	5.87158	3.39246	2.86023	2.57739	5.06519	7.45154	6.39734	9.01038
1057.81	7.85645	6.02686	-0.31885	3.09668	4.83814	2.62061	3.90906	3.20056	5.72559	8.46314	9.28784	10.3193
1060.41	8.49756	7.16455	-0.35498	1.91565	4.13721	1.21155	5.97852	4.57764	5.8457	9.65125	11.1676	10.0686
1063	9.1377	5.19922	1.46484	2.20691	3.47717	3.11475	6.54163	6.13916	5.0166	10.6284	11.2889	7.93054
1065.59	7.64746	3.61133	4.04858	3.02234	4.84509	4.03113	5.22498	6.3407	4.70068	9.84534	9.50806	7.9502
1068.19	6.58545	1.86938	5.73706	5.02856	5.96497	3.53626	7.04834	8.58948	4.14722	8.28772	6.37415	6.79285
1070.78	7.01978	5.02075	3.28784	6.3053	7.99768	4.0415	6.4436	10.045	5.07971	9.50012	5.52527	6.04248
1073.37	9.85498	6.44922	4.28442	7.18115	9.01123	5.71582	6.16492	12.1608	4.40833	8.53503	6.45422	6.69226
1075.96	10.044	8.81958	6.45972	7.55554	8.89551	7.11084	6.97424	13.0952	5.21033	10.4236	8.02271	6.24768
1078.55	11.2783	12.0405	9.86841	6.82227	7.67493	10.7904	6.75354	14.1154	4.69373	8.52759	7.55823	4.60889
1081.14	11.0859	10.9546	12.5081	5.08276	7.17273	10.4164	6.18628	11.7637	4.39294	6.39807	5.97937	5.67175
1083.73	8.29981	11.0207	13.0947	4.02966	6.3219	9.05066	7.10156	12.6122	5.50476	5.59058	5.2334	5.9928
1086.32	6.97388	10.0315	9.18628	4.06274	8.55249	7.35205	5.20618	11.0852	6.52771	6.21228	6.27734	5.79675
1088.9	6.75708	7.67163	6.8103	4.24805	9.4646	6.06116	5.8031	10.0726	8.21252	6.3927	5.16028	6.66992
1091.49	7.24219	7.48071	5.12158	4.37537	9.99231	4.61694	5.86084	8.39356	7.7135	6.75403	6.58545	5.51331
1094.08	8.91284	9.37988	6.79639	3.91455	8.77368	6.0957	6.5531	8.29163	5.43677	4.97376	5.68018	3.17224
1096.66	9.61768	7.19409	8.44165	4.32361	7.88416	5.37524	7.64172	6.7168	3.24597	3.96497	3.74829	2.58704
1099.24	8.14282	5.70337	9.88818	5.047	6.41431	4.87146	6.98633	7.47473	1.69263	4.60889	3.28333	2.33569
1101.83	6.21704	4.28174	8.88281	4.66711	5.97839	5.20422	6.16223	4.7561	1.43091	4.33435	3.47974	1.97131
1104.41	2.39917	2.8252	6.24219	4.1084	6.51697	4.02686	5.2124	2.46802	3.24402	2.85144	2.37109	2.17627
1106.99	4.25684	1.78418	1.93652	2.56311	7.203	2.99158	3.79919	0.55579	2.20264	0.1687	2.37793	2.18347
1109.57	1.44873	3.90845	1.75171	1.13904	5.58411	3.80322	3.53564	0.06433	2.09644	-1.42847	0.51099	1.53284
1112.15	1.33618	3.32495	-0.51343	0.63367	4.53967	3.0603	3.63098	-0.83472	0.98621	-2.60925	-1.39355	0.43494
1114.73	-0.198	1.64111	-1.28271	0.37854	2.56665	1.46179	1.71851	0.26892	0.72925	-1.15479	-1.4939	-0.77869
1117.3	-1.72754	-0.24854	-0.26196	-1.1012	-0.75183	0.90222	1.12732	1.49915	0.50476	-0.55273	-3.28882	-1.15332
1119.88	-1.5896	-0.18994	-0.47827	-0.84192	-0.8457	-0.99976	-0.31567	0.83191	-0.43091	-0.05847	-4.28967	-1.03833
1122.46	0.24292	-1.23657	-3.34204	0.89258	0.4762	-2.89136	-0.18286	0.09448	-1.26855	0.73157	-6.14221	-0.66565
1125.03	-1.67554	1.33276	-2.72339	1.17285	1.18591	-2.67871	0.53809	-1.48572	-0.93994	0.20068	-6.38977	-0.30334
1127.6	-1.87134	2.03174	-3.76685	-0.30371	1.6106	-2.69336	-1.32581	-5.07459	-1.24121	-2.19251	-5.73389	-0.3175
1130.18	-1.69434	2.55835	-3.33423	-1.63135	1.75977	-2.62354	-3.38831	-5.68945	-1.52783	-4.04041	-2.63855	-1.88599
1132.75	-0.86743	-1.19312	-1.40625	-3.42334	-0.65637	-2.54224	-3.45508	-3.74365	-1.51685	-5.65173	-2.78333	-0.99609
1135.32	2.81201	-2.92676	-0.01416	-3.98035	-0.43872	-2.59241	-3.1145	-1.36755	-1.66528	-5.52832	-2.84106	-1.00012
1137.89	2.81616	-6.46387	-1.48022	-3.60168	-0.8634	-2.82068	-2.75708	-0.33167	-2.1748	-3.23279	-3.59375	-1.00391
1140.46	0.38501	-5.86792	-1.68799	-3.43665	-3.08362	-2.01343	-0.6731	-1.24768	-3.37158	-0.33496	-2.87061	-0.78418
1143.03	-2.97412	-4.12378	-3.79614	-3.56409	-3.24719	-1.19556	-1.9574	-1.3916	-3.64368	0.6803	-2.71985	-0.43408
1145.6	-3.57568	-4.40942	-5.1416	-2.0072	-2.96655	-0.30835	-3.54797	-1.72192	-2.82056	-1.31726	-1.31372	-1.1344
1148.17	-2.53833	-5.41943	-4.74878	-2.10522	-3.99365	-0.64441	-2.03064	-0.70215	-2.77124	-3.81067	-1.67114	-0.00659
1150.74	-1.87134	-3.66553	-3.64941	-0.95654	-2.31787	-0.67627	-1.14734	2.19812	-0.57007	-4.34375	-1.40527	-1.71729
1153.3	-1.85693	-4.04639	-2.52148	-0.00305	-0.7605	-1.89685	-1.271	0.46399	-0.27966	-3.89502	-1.56384	-1.09583
1155.87	-3.78101	-1.87256	-2.88403	-1.21887	-0.14368	-0.37634	-1.43652	-1.40356	-0.68005	-2.7301	-2.24487	-0.65015
1158.43	-3.57397	-0.22827	-3.40771	-1.37036	1.56677	0.47498	-3.01147	-1.07263	-0.44116	-0.56787	-2.98315	-0.05408
1160.99	-2.56689	-1.25488	-2.27759	-0.76343	2.91858	1.59448	-4.80029	-0.95679	0.797	0.43237	-3.6333	0.29565
1163.56	-1.58105	-0.48535	-3.55981	-0.30188	2.47461	2.71802	-2.57837	1.6637	1.48438	0.37085	-3.35437	-0.47937
1166.12	-2.0105	0.77832	-2.19897	1.72314	5.4375	3.6991	1.01062	3.95935	2.67749	1.26282	-1.92651	-2.73938
1168.68	0.48315	-1.13135	-0.78223	4.43127	7.87207	4.39392	4.4054	8.69385	5.97571	1.76233	-0.52234	-1.56079
1171.24	0.23389	-0.88647	0.82324	5.40271	9.75256	8.30444	8.69849	14.8937	9.74658	4.20776	0.21106	-0.98779
1173.8	1.13403	-1.86035	2.02222	6.36218	10.8549	11.8306	13.5872	20.8318	12.3291	6.81604	2.02234	0.38208
1176.36	0.68164	-1.479	5.24219	6.80237	11.9745	13.4043	16.3564	25.6648	13.6771	9.65857	2.24878	2.01331
1178.92	0.29639	-0.96118	4.4729	8.21204	12.4741	14.666	18.2976	29.4119	14.4513	11.9293	4.55005	1.45422
1181.47	0.03857	-0.60938	6.0249	7.48352	13.8466	15.4755	16.8491	27.5254	12.4175	11.9409	5.64355	0.92798
1184.03	0.33228	-2.53369	4.37305	7.78577	11.7119	13.1213	12.5197	26.1226	13.4027	10.9014	5.91064	1.30469
1186.58	-2.60303	-1.8833	4.35352	9.44568	11.2188	11.3833	11.134	25.1199	12.7142	10.7238	6.65149	0.50159
1189.14	-5.25855	-4.97461	2.51611	10.1876	11.2145	11.7496	10.7837	20.2444	14.0355	8.72144	7.05981	0.69836
1191.69	-4.06714	-4.01978	3.85864	12.4438	13.704	12.1646	11.1235	17.772	13.5214	8.52014	5.93066	1.01294
1194.25	-0.47632	-4.54614	3.39844	15.506	18.2302	15.0814	14.2075	19.8088	14.6005	11.8253	5.61487	1.96155
1196.8	1.14575	-3.94287	4.42944	17.6834	22.9432	18.6419	16.9567	22.4664	17.1594	13.7205	5.73804	3.0719
1199.35	0.21167	-2.11157	7.76782	21.8492	24.9386	22.2113	20.1295	27.1607	23.2872	19.0678	7.29639	4.86304
1201.9	-1.99121	0.91919	10.6875	26.4229	29.6968	27.5983	25.8654	34.2058	27.6655	23.0265	9.94983	5.89844
1204.45	-1.68555	-2.50366	12.0322	29.623	33.207	31.9153	30.8851	38.3389	34.2106	27.4322	13.2533	7.63757
1207	-2.09448	-2.21436	14.0247	29.4947	35.3529	33.1641	32.6622	40.1439	36.7642	29.2838	13.7828	8.30347
1209.55	-2.26099	-2.16431	14.6638	26.7646	34.9445	32.9605	32.5719	41.171	36.7316	29.5926	11.8938	9.30493
1212.09	-2.9668	-1.64917	14.7495	24.452	33.7455	29.4785	31.1364	38.53	33.0498	25.0382	11.1631	9.2561
1214.64	-2.34424	0.64307	16.3826	22.3411	30.6862	27.1951	27.9524	34.852	29.7064	23.1069	11.584	8.37378
1217.19	-0.80444	3.65698	16.6785	22.3971	30.4846	25.6923	28.6036	32.7648	26.7468	20.3406	13.07	7.67053
1219.73	3.78516	0.69019	17.6814	24.6256	31.5681	27.3746	31.1323	34.4654	28.9955	23.9286	15.304	7.28052
1222.27	3.07813	0.67944	19.3186	27.8774	35.2057	31.8179	35.9537	38.5294	33.5695	31.1245	16.9748	7.25195
1224.82	1.07471	2.90845	23.0825	33.9489	40.5975	40.9522	42.5914	45.4124	41.9613	40.1449	18.6758	8.86194
1227.36	0.45898	4.75952	27.0037	42.7787	50.1045	50.5435	51.6469	53.5543	51.9714	47.6392	22.83	10.0129
1229.9	0.81812	5.5271	31.5523	50.0028	60.8721	60.0972	59.3715	61.1361	60.4546	54.2176	28.8695	11.2454
1232.44	0.1665	6.41504	33.7012	55.4222	68.6607	66.139	65.4567	67.8367	66.9725	57.1497	34.0093	12.6527
1234.98	0.72754	5.06665	34.7327	58.4273	70.7235	68.0707	67.7605	70.8919	70.9924	60.0233	37.9706	13.0908
1237.52	2.48413	5.83911	32.259	57.3625	67.955	66.9564	65.3873	71.8398	67.5975	58.4008	38.7952	12.2744
1240.06	3.56348	3.15454	29.5645	51.9742	59.4696	60.7439	58.0957	64.1703	60.7355	53.0121	34.9076	12.9139
1242.6	4.61987	2.39111	25.8682	44.952	49.33	51.396	48.9432	54.9679	52.8785	44.5027	31.0109	11.1531
1245.13	5.3877	1.57666	21.7295	35.9025	39.4236	38.8811	40.1853	42.8196	40.5563	34.0267	26.0663	10.0204
1247.67	1.35815	-1.07227	12.6934	27.0399	30.1553	28.0284	32.0848	32.8259	30.6814	25.7161	20.6376	7.33716
1250.2	-1.05176	-1.29004	6.06982	21.5795	21.5503	18.2882	27.4547	25.2313	23.6731	22.2626	19.2592	5.17407
1252.74	-1.74878	3.17822	1.42944	16.5507	16.3962	15.8422	23.1799	22.8986	18.1473	20.0922	19.3019	3.86523
1255.27	1.29639	3.20337	0.78638	14.5978	14.382	14.9342	20.3688	20.0232	17.327	25.3118	18.9428	5.75427
1257.81	1.84326	4.0979	2.64844	11.8092	12.8409	16.8556	17.6744	21.0442	17.4443	28.0035	20.524	6.0127
1260.34	3.31494	4.3147	1.77344	8.81128	12.9769	14.9404	15.1659	21.699	15.0182	26.788	18.6725	6.58801
1262.87	1.14136	1.7915	2.5398	5.19287	13.4061	11.9062	12.8523	19.6034	14.4257	22.6209	17.3972	5.09839
1265.4	-0.10864	-0.46924	1.67017	2.5564	11.4889	7.37317	11.6877	14.6317	9.48755	14.2421	13.8038	1.94617
1267.93	-1.50049	2.77612	-1.198	-0.45898	9.09192	3.1062	8.78723	8.5022	6.06494	6.36743	7.96582	-0.95032
1270.46	-0.1123	1.21094	-3.72119	1.21265	5.6803	-0.2572	7.61939	2.93225	3.13733	2.47485	3.63904	-2.05066
1272.98	-1.65601	2.25049	-4.97803	0.36218	1.72546	-1.052	4.74292	0.24707	0.29053	-0.2262	2.27783	-3.00342
1275.51	0.00464	0.91553	-7.58838	1.58069	0.12366	-2.12402	2.53735	1.14001	-2.16663	-3.91931	-0.11536	-3.13293
1278.04	1.78271	-0.24976	-3.59985	1.54883	-0.01636	-1.16309	0.96558	1.755	-1.27856	-6.11121	1.23804	-2.42676
1280.56	3.95435	-3.89429	-0.61035	1.11365	2.25867	0.26025	0.67847	1.34619	-1.16919	-5.99768	0.52661	-2.22388
1283.09	4.36523	-1.47314	-0.21606	-0.34729	4.13647	-0.01318	1.29419	1.56506	1.49292	-4.26257	-1.2561	-3.13025
1285.61	3.27515	-3.01953	-0.62329	-0.40137	5.76917	0.97266	0.93213	3.44434	1.28589	-2.26855	-1.69897	-4.03394
1288.14	1.51709	-1.74854	-0.74194	-1.46277	5.62317	2.18823	1.76819	4.85242	1.20642	1.36414	-1.09839	-2.71191
1290.66	0.8916	-2.52393	-4.50537	-1.42358	6.47083	1.78003	3.69409	6.53357	1.2041	0.97766	-0.8197	-0.59912
1293.18	1.06274	-3.60645	-3.62109	-0.05298	7.1532	2.88794	6.10156	7.97681	1.36401	2.02185	0.14734	0.13367
1295.7	2.16235	-2.81519	-2.07349	1.63342	9.30774	3.58264	7.83423	6.91223	2.81262	3.48084	1.0802	0.86804
1298.22	1.98071	3.13892	-0.55469	3.82996	10.5917	4.73718	9.83521	7.9137	5.38867	4.84705	4.16174	0.24402
1300.74	6.9043	3.80957	1.93579	6.44153	11.8578	7.96741	12.0623	9.87549	8.58106	6.12549	5.94055	0.03699
1303.26	9.32593	4.27344	5.93091	8.96545	12.7637	10.6742	15.6971	12.3635	9.95715	11.0121	9.11206	2.20605
1305.77	11.9919	8.34131	4.60083	12.5814	16.9932	13.6914	20.2517	18.1023	13.5609	16.6272	15.1683	5.20544
1308.29	14.6255	9.06494	7.87256	17.4407	20.7686	15.8628	26.8831	25.8722	16.8426	25.5582	22.2168	6.54309
1310.81	15.4802	13.3611	8.40332	21.1095	24.9089	18.0496	30.8951	33.0778	19.5741	32.0781	29.2947	9.49939
1313.32	17.6741	17.512	10.3779	23.0352	26.4904	20.6976	32.8174	38.7933	24.0021	38.599	33.8229	11.7561
1315.84	21.8069	16.6018	11.5393	23.009	27.6598	24.1245	35.7075	40.3543	28.5464	41.4912	34.0029	13.9334
1318.35	21.5872	15.6941	14.0906	22.3016	28.4259	27.3109	35.8562	41.2548	28.4924	42.5752	33.1193	14.8687
1320.86	21.5549	17.4211	13.5259	23.5116	30.61	28.7848	34.3094	41.1129	30.6653	37.7081	31.2831	14.7921
1323.37	21.0151	17.459	15.169	26.734	29.5765	27.8254	33.3479	39.3804	30.9203	32.866	30.8381	14.5572
1325.89	17.655	15.354	17.1428	29.598	30.6691	28.5741	33.4194	37.9644	30.7637	28.6161	29.4915	14.1594
1328.4	17.5076	16.252	19.189	33.4905	30.7566	31.7275	34.8423	37.0703	30.1462	28.5206	28.0737	13.5377
1330.91	15.1008	14.2165	22.9544	35.0199	33.2527	36.6161	38.9812	38.964	34.1071	31.3859	26.6848	14.1905
1333.41	13.3635	13.8757	25.5591	40.6991	39.8907	45.0054	47.2461	46.432	39.9047	37.7456	27.6002	15.1556
1335.92	15.2595	15.0664	30.7161	49.7184	54.4395	54.9994	56.4127	57.8567	52.3755	46.2458	32.4383	20.5637
1338.43	15.897	18.355	38.593	61.3247	69.8794	67.8187	69.1505	69.0519	67.0453	57.7573	37.9437	27.1868
1340.94	15.5134	19.9055	49.3149	72.5044	86.2095	80.8477	81.5139	79.6887	81.3423	69.0942	42.9381	31.5041
1343.44	17.1477	23.3149	56.2725	82.6084	97.1107	92.1503	90.6179	88.2765	89.407	76.9486	45.6016	32.4453
1345.95	16.2117	22.873	61.1804	83.1254	98.5769	94.9386	92.6843	91.6615	93.8624	76.7079	46.085	30.9502
1348.45	18.9683	23.5464	58.731	83.0142	90.7849	92.303	90.134	89.9	91.6079	73.4482	44.1998	26.3142
1350.95	25.6157	25.2522	57.1699	80.8281	86.6403	88.0879	84.7627	87.5179	86.864	71.0968	43.4309	24.1486
1353.46	26.6694	29.7632	56.271	80.2631	85.723	86.4781	87.2234	89.1975	86.014	72.3876	43.2554	23.3098
1355.96	28.5195	33.1428	62.0488	88.1825	93.3103	91.9374	95.7039	97.1462	92.5229	78.9039	46.4012	23.1925
1358.46	29.6526	38.7842	69.0061	103.529	110.762	106.984	112.712	113.525	106.924	94.0753	52.8335	24.6951
1360.96	29.9419	42.0952	78.9636	121.858	131.651	127.697	134.358	131.493	130.644	112.169	65.1904	28.8323
1363.46	29.5271	40.366	90.0837	140.594	151.227	149.448	153.371	150.813	155.372	130.192	74.4993	33.0168
1365.96	26.3203	35.9788	96.0239	151.632	164.645	162.733	164.247	161.772	171.738	141.872	80.7886	37.6243
1368.45	20.6162	30.5923	96.2593	148.779	164.319	160.85	164.584	162.625	173.045	137.226	79.5229	37.5619
1370.95	13.2544	21.2105	87.428	135.087	149.436	146.53	150.973	148.335	157.08	120.555	66.78	33.0004
1373.45	6.20532	17.3284	69.5322	114.234	125.216	122.517	126.695	124.477	129.166	95.6594	51.9076	25.6514
1375.94	1.37305	13.3311	50.1514	92.9363	100.56	98.629	101.103	98.7853	102.268	71.8014	39.8805	17.8805
1378.44	-3.49243	8.57959	35.324	75.1553	83.2717	79.3827	79.5852	80.0073	82.029	53.2588	28.1067	11.7715
1380.93	-7.1897	5.15405	26.5334	62.5536	71.6478	67.0463	65.2644	67.3368	67.286	41.3624	24.649	8.95288
1383.42	-4.46851	1.43896	23.3408	53.8071	65.5919	59.7173	56.911	59.8062	60.3223	33.0131	21.9037	6.55603
1385.92	-3.61987	-0.83936	20.312	49.5853	60.3261	56.6529	56.1471	55.2944	54.842	32.1065	18.0778	4.9729
1388.41	-4.56177	-2.21289	17.8516	47.8988	53.8781	53.6755	52.7227	51.8406	50.3667	30.3301	16.119	4.53174
1390.9	-4.12622	-2.06348	16.6108	46.1488	50.5312	50.8595	50.9347	49.2539	47.5588	28.6914	15.1326	4.15295
1393.39	-5.30884	-3.29199	14.7549	45.0093	48.5427	45.8478	49.3972	46.2559	46.3614	25.4477	10.1732	3.79736
1395.88	-7.25781	-4.15137	11.6152	42.7487	48.0221	41.7659	45.0087	43.6003	44.1141	20.2754	8.26172	3.49341
1398.36	-5.18579	-5.38672	8.95654	40.6554	46.0859	38.6564	41.1748	40.3168	43.1167	15.5769	4.71314	2.2915
1400.85	-2.29541	-3.68213	6.50732	39.1188	44.2494	36.0018	39.3944	37.9994	38.6093	13.6711	5.16333	1.43274
1403.34	-4.13745	-4.24072	5.50708	34.6449	39.6569	34.3601	36.0734	35.4064	33.5518	13.1201	4.67688	0.60718
1405.82	-4.13892	-5.65381	6.96851	29.3434	34.9758	33.1831	33.8932	30.5383	28.1578	12.1567	4.44312	0.40833
1408.31	-4.88452	-7.23633	5.93994	26.1586	30.365	29.1482	30.6595	27.4865	23.936	11.3008	1.78552	0.27197
1410.79	-7.74683	-6.23828	1.95288	24.2134	27.3029	25.6213	25.9074	25.2112	21.3635	7.51123	0.88086	0.34851
1413.28	-5.94678	-4.39673	-0.60938	23.4407	25.5386	24.5949	24.1102	22.4551	22.403	3.65308	-1.30713	0.75037
1415.76	-2.60791	-0.49805	-1.12402	23.0511	26.2541	23.3057	23.8151	20.7477	22.5408	2.15015	0.83533	2.8999
1418.24	-0.30371	-0.02368	-1.01904	22.5293	28.7764	23.2213	26.5687	21.5842	22.9594	2.24365	0.15796	1.21301
1420.72	2.05566	-2.20996	1.09985	21.6392	30.6202	24.311	28.0297	22.0115	22.2892	3.48315	1.96704	1.48523
1423.2	6.48462	-4.54785	1.17065	22.2808	30.8739	23.5315	26.906	23.2815	21.6055	3.40771	1.71387	1.14722
1425.68	4.21338	-4.43897	2.21948	21.9351	29.3058	22.8713	25.3169	23.947	20.4153	1.86426	0.6842	0.41504
1428.16	2.38745	-4.4043	0.13867	22.2893	26.8379	23.5817	23.0819	24.1373	21.9933	2.09253	0.09875	1.13538
1430.64	1.11694	-3.87622	0.36938	22.2164	26.1329	24.2372	33.7098	24.3715	23.8809	2.91187	0.93689	1.72034
1433.12	0.33325	-3.95288	1.51563	23.3295	28.3965	24.5159	42.0514	26.9625	25.7715	6.30591	2.15393	-0.93018
1435.6	-1.44092	-3.97095	4.00293	24.8938	31.4183	27.4554	46.6289	31.4879	28.3224	9.87573	6.52759	-0.55432
1438.07	1.12036	-5.46265	5.26587	29.351	36.8261	30.134	46.3694	36.3242	31.7611	14.334	8.97461	0.6748
1440.55	2.47388	-4.50244	9.64185	32.1034	39.0754	35.795	43.6883	41.2859	35.1292	20.2314	12.1663	1.56055
1443.02	4.24707	-0.68726	13.3364	37.9222	43.8821	43.178	41.0305	47.243	38.9097	26.1958	15.4111	4.83203
1445.49	4.63745	2.59058	18.4153	42.7854	49.797	50.8983	50.6577	54.1051	44.9823	31.7834	17.8156	7.46069
1447.97	3.6875	3.84009	25.4895	48.1659	57.7555	58.882	58.7897	60.8379	53.1832	39.2148	21.8739	8.61646
1450.44	0.10083	2.64307	30.2305	56.4646	66.4789	67.1073	68.2249	72.6818	64.2246	47.1287	27.7034	10.6143
1452.91	0.58569	-0.69312	34.0864	66.491	78.5633	77.5708	81.0863	84.9648	77.3434	57.8765	34.5049	11.77
1455.38	3.44385	-2.64038	40.7498	78.2035	88.2225	89.9125	94.3484	97.7908	90.0764	69.9414	44.3607	13.0264
1457.85	3.64136	-0.66943	47.176	91.3127	102.795	104.763	111.686	113.384	105.854	84.3867	53.5281	17.5953
1460.32	2.0144	1.60474	56.7542	103.101	118.885	121.258	131.623	131.998	122.081	99.4761	63.6266	23.3618
1462.79	0.9187	1.49683	66.9517	118.276	139.927	140.744	148.995	150.833	140.57	117.744	72.5293	28.8994
1465.25	-0.69263	2.83252	76.2319	134.239	157.69	157.255	165.86	168.659	162.546	136.629	80.5344	34.1931
1467.72	1.96045	4.44263	86.6765	148.609	175.13	175.349	182.54	183.72	183.761	151.768	86.6919	37.5231
1470.19	4.69971	3.63623	94.3862	162.458	185.712	188.561	195.798	194.875	199.385	165.341	94.0319	40.2567
1472.65	2.76831	4.7666	99.0637	172.989	194.33	200.846	207.017	208.828	209.328	172.214	100.379	42.9717
1475.12	0.396	3.06152	104.174	178.761	201.588	210.179	214.965	218.716	212.816	177.456	108.528	47.2831
1477.58	-2.05762	-0.17822	104.92	184.984	207.866	214.634	219.777	228.837	216.215	182.557	112.34	50.7703
1480.04	-0.53516	1.51929	106.474	189.335	210.847	217.251	221.657	230.981	219.667	187.463	114.179	52.5259
1482.5	1.18359	3.83472	107.945	188.904	213.25	217.105	220.904	231.109	220.189	188.139	112.115	52.2803
1484.96	4.42285	3.25488	103.376	184.486	209.263	212.286	216.177	224.896	217.147	185.665	110.173	50.054
1487.42	4.53101	3.84448	97.1372	174.141	199.199	204.87	205.015	213.222	205.711	172.247	104.796	46.3729
1489.88	2.51294	2.53784	89.4697	158.233	183.157	191.075	190.073	197.641	187.901	159.237	99.7853	42.238
1492.34	0.43994	0.20435	77.5134	142.935	161.941	169.498	170.007	180.565	168.577	140.606	91.5408	39.3645
1494.8	1.00464	-0.53418	68.5357	127.476	142.397	146.882	150.819	160.282	146.697	121.429	81.7079	36.2925
1497.26	1.29883	-3.17896	61.3379	111.657	124.775	124.463	133.439	138.824	125.43	104.268	71.4518	32.1848
1499.72	5.24658	-1.38525	54.7478	96.5424	108.092	104.72	114.894	119.114	108.344	90.231	61.3197	27.9978
1502.17	7.47559	0.42285	48.3259	81.7341	95.2383	89.6835	99.2913	102.452	93.9423	79.8186	53.1405	23.171
1504.63	10.7417	1.08398	41.4312	69.1649	81.7763	78.3906	86.5327	91.1747	81.8147	75.1509	50.3892	18.9813
1507.08	11.3848	1.24341	33.6963	61.4454	72.3005	70.1431	75.7976	84.9073	73.6525	69.5784	50.7404	18.4471
1509.53	10.1899	3.02539	29.6531	55.0468	66.5384	64.1534	72.1404	82.1224	67.7074	63.8286	50.1002	19.0968
1511.99	10.0513	0.59375	28.2725	52.7089	62.6249	61.8285	70.647	77.8168	63.8547	58.6218	51.28	19.8622
1514.44	12.7415	3.92407	28.364	50.9109	58.5352	60.2892	67.7783	75.903	61.1476	54.4417	50.0699	19.359
1516.89	13.7256	3.87915	29.415	49.7426	55.1841	57.2594	66.7828	74.3143	57.6029	52.3447	50.158	18.7418
1519.34	17.1934	1.56055	28.696	46.5729	49.5221	53.9679	62.9675	70.0096	54.3164	51.7114	53.5775	18.9244
1521.79	17.9722	1.82129	27.4263	44.2393	47.7299	51.004	61.6033	66.5015	52.2222	50.3152	56.3887	19.6368
1524.24	17.1643	6.47485	26.0986	43.1177	46.3154	48.0515	58.9438	64.512	49.2848	49.4665	56.3311	21.267
1526.69	16.8	6.37915	24.2781	43.1934	45.9898	47.5503	58.0972	62.4446	47.6023	50.311	57.657	24.3206
1529.13	16.269	9.03809	23.0093	43.9214	45.2165	46.2969	53.4799	62.0131	45.7631	50.5759	56.6934	27.8966
1531.58	14.5982	6.67041	23.8508	44.2806	44.6256	45.8258	52.2372	59.7304	42.0153	51.178	55.9678	30.6576
1534.03	14.4275	3.51221	26.7053	42.1307	44.834	46.4031	51.1564	57.7053	41.1996	49.926	57.3175	32.6453
1536.47	14.0972	2.65088	28.0794	39.6998	43.6829	46.4811	50.9344	56.9535	40.4072	45.5911	57.3219	33.4979
1538.92	15.251	4.05347	28.6609	40.9509	43.2832	45.0304	49.3076	58.4568	39.8142	41.2578	56.1094	31.9634
1541.36	17.488	6.07105	29.0508	42.318	44.6525	45.4208	50.6854	61.6605	43.0405	37.7317	58.2853	30.5258
1543.8	18.1909	10.6274	33.3118	46.2853	47.2178	47.4294	50.9179	67.3801	45.6116	38.6587	58.8679	31.1311
1546.24	20.2097	13.9732	37.9121	50.155	52.0194	51.3648	55.2899	71.2905	46.4851	40.4587	61.2272	29.9816
1548.69	21.1536	17.9812	43.9255	52.1797	55.7543	55.3713	61.4244	74.1519	49.9819	40.5312	62.1451	30.5535
1551.13	20.2502	19.5034	46.6345	54.2861	56.9532	56.7371	66.6604	78.2489	51.3044	40.4443	61.8696	31.0022
1553.57	21.4204	19.2407	50.5625	57.4014	57.9594	56.5781	67.52	79.2502	52.8746	41.3997	57.748	28.688
1556	21.907	19.6457	51.7656	60.7524	60.5162	57.5592	67.8198	79.2405	55.2291	40.9138	56.6446	26.1437
1558.44	23.6399	19.6526	55.2976	64.2202	63.9745	62.6322	69.7202	80.507	57.7108	44.1785	56.426	26.1633
1560.88	26.0378	19.3984	58.3479	67.7874	68.5856	66.7517	72.257	83.5363	61.5919	47.8789	58.2587	26.5159
1563.32	29.0684	22.1257	60.2283	70.9052	74.4714	73.4431	78.7518	88.2069	66.6906	51.4812	61.1258	29.2373
1565.75	30.0806	22.6274	61.5857	75.223	80.8323	78.7087	86.215	96.3256	73.5894	58.4133	67.1475	33.2916
1568.19	30.9331	23.5252	67.9414	81.9584	87.4979	85.0399	93.2466	104.033	78.8033	67.6431	70.5914	34.9194
1570.62	30.7371	25.5911	71.2903	88.339	94.2387	91.6262	99.3685	110.302	85.9612	76.721	77.5785	37.0603
1573.06	30.7019	28.6853	74.6648	95.7212	100.223	98.5779	105.808	117.604	95.3594	82.8542	83.2275	41.4174
1575.49	31.3743	30.4089	78.5815	101.168	105.105	102.186	109.238	121.581	101.996	87.1856	85.809	43.4841
1577.92	34.5237	31.6816	78.2634	101.827	107.132	105.53	113.387	119.526	104.733	86.5901	86.3903	45.0909
1580.35	37.5427	32.2356	77.0032	100.151	106.954	106.804	116.318	117.518	105.194	87.7388	85.6461	47.3097
1582.78	39.9338	33.7366	76.4221	97.6379	103.813	105.926	114.846	114.356	101.235	88.4702	83.7673	46.3049
1585.21	42.9988	37.717	73.406	93.8904	99.1658	101.912	110.562	112.775	99.0817	89.4561	85.34	47.2661
1587.64	44.5056	45.0059	72.0608	92.4364	95.4147	97.8865	104.724	112.872	97.1423	87.4104	84.7756	47.9948
1590.07	47.3345	48.5161	71.616	90.3728	94.1633	94.3125	99.2162	110.361	93.4514	87.3474	83.5836	48.0308
1592.5	50.7844	50.4536	72.6184	86.163	92.9872	91.2841	96.8726	107.216	90.8716	85.4419	83.8895	48.6642
1594.93	54.4817	50.9487	74.5681	84.8093	91.7758	90.6121	96.6329	107.107	88.553	87.2466	84.7747	50.5476
1597.35	61.2048	52.3127	76.3811	84.012	89.9443	91.0726	96.9865	106.239	86.824	90.6968	87.9868	52.4507
1599.78	69.7805	55.7473	78.8125	84.7389	87.7214	91.6431	98.405	108.054	87.8258	91.2446	93.7346	56.376
1602.2	76.0459	62.7256	83.958	87.8919	86.2727	94.7415	100.754	110.58	85.8357	92.9099	98.2592	57.571
1604.63	80.9607	65.8354	87.1733	90.6901	90.0277	96.9193	102.419	113.511	85.3234	93.4768	99.8221	58.745
1607.05	82.5398	69.9885	88.8123	91.029	92.4531	96.6177	106.245	117.042	87.7712	94.157	101.688	60.5544
1609.47	78.2644	70.7351	86.6379	91.9679	92.7981	94.3409	105.407	121.723	89.0524	95.2876	101.112	63.1875
1611.89	78.7566	68.8572	86.721	91.3733	92.8372	92.134	107.052	123.711	91.7604	96.5293	101.54	65.0734
1614.31	80.5649	68.8748	88.4849	91.2092	91.1537	92.6112	106.724	124.401	93.3446	94.8354	99.9402	68.2302
1616.73	84.7002	70.4214	90.0186	93.0426	89.0414	93.7877	107.182	123.809	90.9906	95.7874	99.8297	68.182
1619.15	86.7764	72.7886	92.854	94.1758	91.5121	95.4902	105.911	120.055	91.6325	93.3591	99.5193	66.3554
1621.57	86.1135	75.4082	93.0552	94.6166	92.2196	96.1747	105.673	116.939	91.9338	93.2659	99.142	67.2277
1623.99	84.0044	78.5139	93.781	94.3053	93.0055	97.0421	104.289	117.3	92.9795	95.5061	96.9628	68.9134
1626.41	86.0464	77.3967	94.6248	94.4724	95.2297	96.866	105.932	116.085	95.1465	95.2053	97.811	68.6012
1628.82	88.2239	77.6086	95.9875	94.4606	96.2832	97.0492	105.439	114.659	93.7236	94.3127	95.2811	70.4738
1631.24	90.9561	77.2476	94.009	93.5564	96.1656	93.7634	105.988	111.051	93.4125	92.2622	91.8461	70.7118
1633.65	89.0757	78.1081	93.2783	92.4636	95.5881	92.4695	104.786	108.571	93.0306	89.3655	92.0055	69.7141
1636.07	84.1658	74.9377	88.8323	90.2158	93.4364	90.7007	102.483	108.675	89.9382	85.6809	90.0864	69.6291
1638.48	82.7358	77.3533	87.9993	88.3622	91.3811	88.7533	100.896	108.329	88.5806	84.6562	88.5754	67.3014
1640.89	80.582	75.5828	84.8958	88.2112	89.0343	86.3731	96.4977	104.759	86.3656	82.8113	87.0102	64.8434
1643.31	80.3472	75.3359	83.2461	86.1129	86.8313	85.9109	93.2622	101.761	84.1543	81.1419	86.5966	64.4473
1645.72	79.2722	74.6758	81.6558	84.4729	85.1067	85.2372	91.4357	95.9341	84.5802	79.3794	84.5104	64.735
1648.13	79.7146	70.9844	80.7104	84.205	83.0751	86.8007	89.4949	92.7445	81.8757	77.98	84.9089	65.8623
1650.54	75.0188	66.499	77.7434	82.7919	81.9853	86.2512	88.1581	91.1877	80.2312	74.4863	81.052	65.2299
1652.95	72.9033	66.5623	74.3762	79.787	80.3625	83.8099	85.8816	87.2616	77.2913	73.1731	78.7003	62.8417
1655.36	70.3889	64.7827	71.7173	76.1016	77.9899	79.9544	81.7661	82.4629	75.2344	72.0361	75.925	60.6816
1657.76	66.4085	63.8782	66.929	73.1887	77.3447	76.7975	80.0441	80.2327	73.5806	70.1829	74.848	59.0245
1660.17	64.2271	58.9797	62.9705	70.3895	75.0196	74.7124	78.0828	78.6013	73.4628	69.7329	72.5974	57.4971
1662.58	62.1077	52.3423	60.8125	69.1058	72.5133	71.8603	75.3971	74.6173	71.8019	69.75	69.9053	56.4297
1664.98	55.2112	48.9292	59.772	67.7906	70.6382	68.3278	72.3784	74.2189	70.5129	68.9153	67.1044	54.0961
1667.39	52.8931	47.1238	58.9028	64.6002	66.3737	66.1288	70.4797	72.256	66.2753	68.7981	66.7666	52.8212
1669.79	54.3235	48.1931	58.4556	62.6235	63.5848	64.2318	69.5637	69.5076	62.1127	67.6086	67.7633	52.2792
1672.19	53.0818	49.2476	55.0027	62.5399	60.6543	63.0026	70.387	67.4663	60.0195	65.8325	69.1787	52.2526
1674.59	53.6103	46.5867	53.8752	60.928	58.4874	63.1602	69.3372	67.8682	59.4023	68.301	71.5411	52.2301
1677	54.208	45.6333	52.595	59.8304	58.3232	61.2997	69.9544	68.2621	62.6108	73.7795	75.0507	51.7767
1679.4	52.2156	45.7634	50.7356	56.0458	60.6252	62.2855	69.5614	71.0856	64.7722	79.1028	79.7896	51.0132
1681.8	48.3196	42.6165	50.9582	53.9701	61.1648	62.7384	71.1914	72.6085	66.0284	83.9673	81.6951	50.3877
1684.2	43.907	41.3049	50.0825	51.8344	60.8206	63.1366	73.6327	74.9059	66.1797	89.3801	80.3782	49.7662
1686.6	42.988	41.0793	47.8455	51.6803	57.8946	63.8119	75.7312	75.8787	67.0415	91.3916	78.4167	48.1138
1688.99	42.719	39.1653	49.0977	51.3169	55.4755	62.1914	73.3693	72.8485	64.7125	90.2695	75.7693	45.9755
1691.39	45.4402	38.5635	47.0977	51.8163	51.4271	58.41	70.805	69.6854	61.7664	85.7024	70.9064	42.7784
1693.79	46.1773	39.6558	42.613	48.9642	45.9519	54.724	63.9424	62.8121	56.6095	74.8872	63.7827	38.5724
1696.18	40.9526	34.3572	40.6589	45.5194	43.6611	49.7444	58.1868	55.6218	52.7933	64.7857	55.0035	34.9869
1698.58	33.9436	31.4863	37.2043	38.9873	40.0642	44.4807	51.4613	50.5276	45.9777	55.5596	47.1167	31.5114
1700.97	29.8848	30.3347	33.0967	35.0664	35.858	40.2902	44.842	43.257	40.9083	47.0652	39.4879	28.6499
1703.37	26.1379	26.5227	29.4592	30.2669	33.4956	35.7227	37.3171	35.3473	33.6354	37.1858	33.8248	25.5968
1705.76	22.3294	23.8206	25.1157	27.7771	29.0818	32.4076	31.031	30.1349	27.4944	29.9609	28.957	22.571
1708.15	22.1199	23.6309	21.6121	25.5602	23.2039	28.1997	27.197	25.1119	23.3245	22.0998	23.042	19.0926
1710.54	21.696	18.5312	21.3416	23.2323	22.7594	25.9686	24.8549	23.5515	22.0199	19.3459	19.2252	16.6155
1712.93	19.7278	15.1992	18.4851	19.2391	20.7571	23.4059	21.792	23.4518	19.7012	16.8818	15.4325	14.8153
1715.32	16.9136	13.7725	16.2209	18.1597	19.4399	21.7383	19.0844	21.0842	17.9138	16.876	12.6077	13.6038
1717.71	13.9375	11.6826	11.2961	16.6411	18.6555	19.2294	18.886	20.89	14.4266	15.0498	11.4766	13.0685
1720.1	11.3508	12.8105	11.4836	14.598	16.2301	17.7926	18.9921	18.8129	11.4326	12.2857	12.9392	12.2714
1722.49	11.0212	15.3342	12.3486	13.1086	13.2975	15.9786	21.1622	15.9083	10.0159	7.88647	12.4933	11.9213
1724.87	12.6631	14.998	13.1379	11.2805	13.1014	16.2686	18.9645	13.9708	9.42786	5.31665	10.906	11.169
1727.26	11.5762	12.0952	10.4273	9.92127	13.0834	15.5654	15.2743	11.3445	11.0114	4.14722	7.53931	10.3635
1729.64	11.5671	8.5415	5.98047	8.54517	12.1916	12.874	9.85754	8.10742	10.8905	4.1897	5.98572	8.32007
1732.03	8.9436	3.86938	1.30249	8.08972	9.28967	9.64758	7.43176	7.31421	9.10791	5.06738	4.69446	5.35034
1734.41	6.24219	1.45532	3.1377	7.99512	7.16711	7.13916	6.94189	6.65613	6.92139	4.22437	5.52515	2.67249
1736.8	4.93677	0.6792	4.66406	6.92273	5.25891	6.98193	7.78809	6.58228	5.2677	4.83789	4.79175	1.68835
1739.18	5.32324	-0.45557	6.44263	5.70813	6.21191	6.90149	7.64111	7.96497	3.83875	5.01294	3.23291	2.21265
1741.56	5.60034	-0.03613	4.24829	7.29175	6.31738	6.95105	7.41394	5.56189	3.34253	4.51587	1.48999	2.75903
1743.94	8.36231	0.90576	1.38379	4.65601	3.96021	6.1969	5.82922	2.11108	3.38123	2.80103	0.01648	3.80566
1746.32	6.08862	1.26172	-1.5415	3.69788	1.14026	6.15918	4.12878	-0.41101	3.48584	0.24512	-0.71692	2.56152
1748.7	2.79956	0.92773	-2.16089	3.14429	0.50378	5.6322	2.13086	-1.18909	3.79187	-1.5918	-1.14636	1.35327
1751.08	2.18555	-2.08569	-1.07227	2.00855	1.14246	5.56763	0.07019	-0.86414	3.13416	-1.19702	-1.40198	0.99255
1753.46	-0.95557	-4.46533	-0.11963	1.12317	2.6217	3.00806	0.28406	1.18103	2.33398	-0.3623	0.71094	-0.18176
1755.84	-1.96606	-6.1582	-1.48462	2.45068	2.10791	0.16699	-0.47534	0.37964	0.79578	0.31519	0.86475	-0.82532
1758.21	-2.16577	-5.09595	-1.42114	1.92761	1.76758	-0.24353	1.61743	0.73413	0.77429	0.93115	1.5686	-0.35132
1760.59	-4.78418	-4.29272	-1.86426	2.23706	0.49268	0.02942	3.18994	0.29822	1.08801	-1.69263	0.45093	0.32129
1762.96	-7.45068	-3.49487	-3.48462	1.79614	-0.58105	0.23413	1.93542	0.69556	0.66333	-3.87671	-1.3855	1.02649
1765.34	-6.76904	-4.48633	-4.50855	1.61267	-0.68091	0.40881	1.00977	1.12	0.02808	-6.77686	-3.42224	1.09424
1767.71	-6.68799	-3.00317	-4.25147	-0.71814	-1.23999	-0.20715	-0.97559	1.05688	0.13086	-6.4585	-3.17957	-0.52979
1770.09	-5.04028	-4.64941	-5.75269	-0.75684	-0.98828	-0.02856	-3.02087	-0.27319	-1.15662	-5.42358	-3.53467	-1.87964
1772.46	-3.56543	-6.31079	-5.95654	-1.02295	0.8689	0.73865	-3.16028	-1.16077	-1.08301	-5.12524	-1.58777	-3.79236
1774.83	-3.5708	-6.82031	-3.96777	-1.94031	0.96313	1.68579	-3.48682	-1.50366	-1.06519	-3.67896	-2.13318	-2.9668
1777.2	-4.46191	-5.56421	-3.78882	-1.01233	1.11877	-0.73804	-3.63391	-1.08228	-1.11194	-1.70728	-1.75049	-1.52588
1779.57	-5.1001	-6.25122	-3.24316	0.20044	-0.34033	-0.86475	-2.9939	-1.01636	-2.49756	-2.86157	-2.354	-0.91211
1781.94	-5.1748	-3.90137	-2.06738	-0.50928	-2.05786	-0.85938	-3.61267	-1.74255	-3.58337	-3.33569	-3.3501	-0.73145
1784.31	-5.37427	-3.45142	-0.98242	0.03931	-2.97083	-0.7926	-1.88464	-3.93079	-5.05115	-3.948	-2.43188	-1.03455
1786.68	-3.21924	-3.55762	-2.50146	-1.65955	-2.79309	0.22571	-2.41235	-5.57715	-4.75586	-5.2207	-2.08398	-0.99365
1789.04	-2.70679	-1.86621	-2.82983	-4.09656	-1.9585	-0.72571	-2.63843	-5.57471	-3.32544	-4.8623	-4.34375	0.32202
1791.41	-0.27051	-2.3269	-3.32397	-4.47009	-1.5011	-2.77393	-3.92395	-4.38977	-2.18774	-1.72925	-3.40088	-0.24561
1793.78	-0.95288	-2.41797	-2.24585	-3.83374	-1.92712	-1.70715	-2.44605	-2.77576	-1.1156	-0.97266	-2.30286	-0.07898
1796.14	-1.15137	-1.13965	-1.01538	-3.48096	0.20935	-0.26038	-2.37183	-0.07434	-0.52747	-0.18628	-1.45984	-0.40759
1798.51	-0.54761	-1.08496	2.02295	-2.23804	0.16699	-0.34937	1.44641	-0.57275	-0.41077	2.69043	0.24023	-0.60522
1800.87	2.09717	1.3064	1.71533	-1.15015	0.78088	1.81396	2.39209	0.96643	-0.56665	3.13647	2.39575	0.01697
1803.23	4.06299	1.39746	2.25	-1.5	2.5835	-0.46265	4.55212	1.03784	0.16968	0.75562	1.98987	0.54553
1805.59	4.81909	-0.86914	1.81592	-1.86694	0.82874	-1.66394	1.84387	0.56299	0.0166	-0.11279	2.6167	-0.12695
1807.96	4.64478	1.90991	1.66113	-1.68555	-0.2699	-1.59961	2.36292	1.58105	1.95898	-2.27686	2.06946	-0.49072
1810.32	4.13135	2.05396	4.05396	-0.27576	0.84399	-0.31311	0.5614	1.58008	2.56751	-2.9668	0.47913	-0.64685
1812.68	5.22119	3.80957	4.17358	1.76501	0.07825	-0.02454	1.40784	0.49463	2.36523	-0.98975	-0.99866	0.1532
1815.04	6.33887	6.23828	2.59912	3.1001	1.1145	1.26721	0.84375	1.55383	0.6355	1.57397	1.16809	1.89099
1817.39	6.44043	6.93066	2.82886	3.49158	2.75598	0.43481	1.79492	1.44287	-0.62488	2.7854	2.51172	3.14697
1819.75	4.27759	5.21826	2.69458	3.04919	2.99243	-0.05151	-0.92871	1.83411	-0.33911	3.40186	3.67603	2.5509
1822.11	5.96875	6.22192	3.65381	1.03394	1.74817	0.39282	-0.54626	3.09485	0.47217	4.13013	2.21838	1.04578
1824.47	7.12012	6.21118	5.34253	-0.06458	2.98596	2.03711	-0.89124	2.60095	0.22644	4.75391	1.25134	0.44653
1826.82	7.97412	5.59058	5.77588	0.25134	1.83167	2.99536	1.03271	3.41003	0.59033	5.13745	0.60986	0.4856
1829.18	7.04883	5.68774	5.47803	0.63086	1.30518	4.07898	1.80493	2.8689	-0.12036	7.44775	1.00818	1.57874
1831.53	3.72632	5.45288	4.68604	1.60657	2.03723	4.50049	3.44519	2.3302	-0.22717	6.8894	2.38196	0.51709
1833.88	2.61768	5.9043	4.88916	2.18323	1.6792	3.49866	3.29468	3.07141	-0.32043	6.02905	2.55432	-1.11853
1836.24	3.11157	6.42383	6.31543	1.89697	0.13013	2.01868	4.08545	2.59314	-0.01721	4.75928	-0.41614	-0.54077
1838.59	3.34619	5.93872	5.87549	1.53943	0.42407	0.83496	3.18542	2.69421	-0.09094	4.31982	-0.00562	-0.79053
1840.94	2.08179	3.35132	4.38281	0.9834	-2.099	-0.45251	3.6145	2.75244	1.07788	3.26782	1.10376	-0.31189
1843.29	-0.10376	2.05176	0.80859	0.44922	-2.6748	-0.56787	2.27661	2.25855	2.87976	3.17578	0.99561	0.04224
1845.64	-1.62036	0.54492	-2.31079	-0.77893	-1.18286	0.16443	2.48962	0.23596	3.88696	1.64087	1.11096	-1.15283
1847.99	0.0083	1.20337	-2.65283	0.00598	0.38916	0.46765	0.99976	0.59094	1.34924	0.96997	-0.15259	0.32361
1850.34	3.05151	1.84595	-0.96997	-0.04224	2.29602	0.57141	0.12146	0.00647	-0.58813	-0.69995	-3.04675	0.94763
1852.69	2.81226	1.64014	-1.01367	0.36853	1.88989	1.61194	0.08508	-0.5874	-2.19763	0.16675	-3.85999	-0.30371
1855.03	1.7561	0.60425	-2.71558	0.27136	-1.82935	1.65247	-0.16687	-0.95117	-2.11963	-0.33667	-2.97546	-0.67456
1857.38	0.70581	-1.66943	-4.13623	-1.27991	-3.52783	0.81287	-0.74805	-0.00891	-0.84583	0.13037	-3.13989	-1.37976
1859.73	-0.24463	-4.47266	-3.29248	-3.10425	-4.67798	0.06189	-0.06128	-0.9165	0.47803	-0.95801	-1.62585	-1.57446
1862.07	-0.17993	-5.44531	-2.2688	-2.91394	-3.25208	-0.8761	-0.66589	-1.39929	-0.23169	-0.32227	0.66528	-0.80701
1864.42	2.00928	-3.48755	-0.17603	-2.67212	0.3512	-2.17432	-0.83374	-0.31628	0.25757	-0.12793	0.95667	-1.90906
1866.76	3.04028	-0.76855	-1.51123	-2.38086	1.41919	-1.45972	-0.7998	-1.72339	0.69714	0.3479	-0.7583	-2.40381
1869.1	0.30566	0.33472	-0.63745	-1.95117	0.22888	-2.20239	-0.98889	-2.65552	-1.04614	-1.42871	-0.35718	-2.80481
1871.44	-2.36597	-1.45117	-0.70874	-2.14868	-0.42627	-2.39795	-2.62817	-3.22803	-2.57861	-1.95459	-1.4281	-3.26209
1873.79	-6.01343	-6.42627	-3.17285	-2.922	-1.87488	-2.92859	-3.53296	-3.12671	-3.9967	-6.20874	-1.68188	-2.9541
1876.13	-7.88452	-9.02393	-5.0625	-3.43689	-2.32813	-4.54077	-0.48657	-3.20557	-5.89148	-7.10547	-1.44434	-2.03723
1878.47	-7.79834	-8.74902	-4.13208	-1.55273	-0.89954	-4.00855	-0.62183	-1.07739	-3.625	-6.95044	-2.02075	-1.79065
1880.81	-4.31909	-6.37256	-6.20239	-1.16858	-2.08447	-3.16162	-0.10059	-2.88049	-0.82581	-6.17651	-4.21875	-0.94226
1883.14	-5.42065	-2.81128	-3.69702	0.20349	-2.36707	-1.77246	-0.04663	-3.32483	-0.59521	-3.46704	-1.9989	-0.98071
1885.48	-6.09155	-2.98804	-1.58105	0.71643	-2.50671	-0.94104	-3.56189	-5.05457	0.50183	-2.02246	-0.83069	-1.6969
1887.82	-6.21655	-3.66846	-1.37012	2.02722	-2.89893	-0.31885	-6.52002	-4.1604	0.9613	-1.81836	-1.01636	-1.49353
1890.16	-4.90772	-3.5708	-1.48511	0.61633	-2.71008	-2.12659	-2.61816	-1.16711	-1.64844	-2.28247	-1.38281	-0.50122
1892.49	-4.66699	-0.5686	-0.14453	0.15369	-2.01086	-1.51855	-3.14648	1.42053	-1.25732	-3.3811	-2.02759	0.22729
1894.83	-0.32373	0.24634	-0.9248	0.18762	-1.49719	-0.53625	-2.27576	2.09973	-1.0321	-3.68604	-2.50171	0.60364
1897.16	-1.24243	3.16772	1.11963	1.02344	-0.39661	1.66504	0.04724	1.05701	-1.38196	-1.20459	-2.67676	1.50525
1899.5	-0.2207	2.18262	4.14038	2.70044	-0.80603	1.29492	-0.43433	-0.64795	-0.86401	-0.27808	-0.46094	0.55774
1901.83	2.16553	3.06152	6.45752	3.68005	-1.62988	-0.02661	-1.76819	-1.85791	1.4917	2.00098	0.00464	0.1897
1904.16	1.74512	3.65088	5.08276	2.36951	-3.25708	-1.94031	1.08472	-1.66492	0.97278	1.86328	0.62329	0.72119
1906.49	1.86841	3.6416	3.97632	1.53784	-3.26514	-2.48584	-0.35864	-0.80212	1.39893	0.87354	2.70654	0.95313
1908.82	3.04199	2.76074	0.51465	0.81531	-1.33569	-1.80896	-1.54309	-0.37012	1.17847	0.53076	4.44739	0.49902
1911.15	2.70239	3.31177	0.82349	-0.89026	1.33569	1.10498	-0.09253	-0.33008	0.67566	2.34106	3.07556	0.9574
1913.48	2.66187	5.2749	0.63794	-0.59851	1.39099	1.46887	1.02539	1.29944	-1.39343	2.56909	2.96265	-0.21729
1915.81	4.15479	6.3186	3.80396	-1.88892	2.91309	0.80188	0.28223	1.02222	-0.474	3.44971	1.77087	-0.31506
1918.14	2.35327	7.6001	3.36719	-1.69897	1.99988	-0.37134	2.04016	2.4093	-0.84521	2.27173	1.31824	0.46301
1920.47	4.72754	5.7644	3.62842	-0.01245	2.75464	-0.54907	0.95154	3.88599	0.22314	2.17505	2.1062	0.86987
1922.79	5.43457	6.66895	1.90088	1.26099	3.57056	-0.85083	2.16321	4.0835	0.82227	2.58521	4.30591	1.71936
1925.12	9.94165	5.72192	2.67432	2.70728	4.02844	0.13611	1.50647	3.12244	1.91541	3.71851	5.87634	0.67334
1927.45	10.562	6.26074	4.03394	4.21509	3.52625	0.53076	1.56775	3.71399	1.2373	4.96606	7.20581	-0.01257
1929.77	10.1636	6.36255	7.0498	4.59326	3.63293	2.6969	1.33984	4.42419	3.18335	6.90967	6.63452	1.41748
1932.09	7.38599	8.52075	5.86572	3.7998	2.22424	3.24255	1.85791	6.68518	3.21558	8.25635	5.4248	2.64575
1934.42	7.86939	7.86743	5.2273	2.37207	1.9397	3.57751	1.75854	6.10132	3.33386	7.80273	2.78137	4.20056
1936.74	6.26147	7.56934	5.05518	-1.0459	2.77466	3.15723	2.98193	5.92542	2.76563	9.22168	2.04846	5.57849
1939.06	5.97046	8.70288	4.98022	-1.146	2.64014	1.96741	2.42737	3.74487	3.31445	7.65747	2.23584	3.99231
1941.38	5.14087	7.77979	7.28491	0.21777	2.53943	3.04883	0.45837	3.68005	2.72156	8.51025	2.87524	2.79431
1943.7	2.75952	7.22534	7.29858	2.53174	2.17407	3.11951	1.29944	4.00012	3.43091	5.4812	2.55688	2.72693
1946.02	0.59937	4.74634	7.56494	3.10706	1.44153	3.75024	1.50769	3.97205	2.66821	5.15039	3.05249	1.59058
1948.34	3.02075	2.63452	5.33228	4.16089	1.59888	3.38123	3.57837	2.81592	2.29871	2.36694	3.37988	0.65381
1950.66	4.25928	-0.39526	4.44702	1.41382	2.20081	2.02942	4.73657	1.97314	1.51819	3.9834	2.88281	0.0426
1952.98	4.65552	1.67188	5.21021	0.53491	1.82019	1.2887	5.91077	0.32617	1.05981	1.0752	2.71362	-0.83105
1955.29	4.42383	1.82324	5.63379	-1.60547	1.30542	1.64197	3.02393	1.33032	1.32275	2.06714	3.32019	1.00012
1957.61	4.1228	1.78052	4.50537	-0.85107	0.36731	1.58728	2.33289	0.40356	0.85669	0.07568	4.27332	1.84021
1959.93	2.58276	-2.09448	5.00391	-1.2926	-0.84497	3.99121	-0.20679	-0.73047	0.29077	-0.15088	4.44153	2.09143
1962.24	1.82471	-3.15601	2.29565	1.14526	-0.34436	4.97485	0.50195	-1.96838	-0.51721	-0.84937	1.97241	1.17932
1964.55	0.22314	-4.12085	-0.50171	0.85132	-0.29846	3.47083	0.15601	-3.36658	-0.84998	-0.61743	-1.71375	0.18604
1966.87	-2.11401	-0.09204	-0.49927	1.10779	0.43311	0.84937	-0.34802	-3.36743	-0.85706	-3.29565	-3.69434	0.12915
1969.18	-3.36743	1.00244	-1.82788	-0.27417	0.10547	-1.19116	-0.97009	-1.53076	0.33447	-1.50024	-3.11389	0.51343
1971.49	-2.23047	2.89063	-2.06909	0.922	-0.82642	-0.71387	-0.92615	-0.59473	1.10632	-1.86084	-3.06799	0.09106
1973.8	-2.56714	-0.55713	-2.95972	-0.07397	-2.69617	-0.15271	-2.03003	-1.32471	0.23975	-2.21216	-2.27283	0.19604
1976.11	-3.24536	-2.47046	-6.17383	-0.76282	-2.82373	0.33838	-2.74695	-3.38525	-2.63269	-2.81055	-3.93713	-0.64807
1978.42	-6.10156	-3.86377	-8.53467	-2.56921	-2.05786	-0.37708	-4.08984	-4.9397	-3.23035	-2.49072	-4.70972	-1.24011
1980.73	-7.51636	-2.5542	-10.2795	-3.18262	-0.79114	-3.24512	-5.41113	-6.33362	-4.58826	-3.96631	-3.6001	-1.98145
1983.04	-6.8811	-5.17334	-8.65991	-5.10498	-2.86768	-5.8844	-5.29907	-7.16565	-5.30994	-2.81128	-2.37891	-3.69727
1985.35	-4.39697	-6.4231	-5.75171	-5.03674	-3.30872	-4.81189	-3.83093	-6.45618	-4.5697	-3.43164	-2.03674	-3.22266
1987.66	-3.48486	-9.99243	-4.76563	-6.44385	-4.30566	-4.99329	-3.31751	-5.60291	-3.39819	-4.20068	-0.96094	-2.48462
1989.96	-4.16309	-10.6499	-4.2124	-5.40161	-4.89893	-3.06543	-2.95825	-4.14697	-3.94421	-2.9165	-1.49194	-1.8197
1992.27	-5.85498	-11.4607	-5.71094	-4.06372	-3.28223	-2.33936	-2.30444	-2.98572	-3.25879	-1.07373	-1.552	-1.66028
1994.57	-5.99487	-8.48804	-8.86304	-1.20496	-2.56177	-3.88538	-1.83081	-1.0072	-3.75684	-0.57886	-2.04504	-2.97461
1996.88	-7.61304	-8.01953	-6.86572	-0.60291	-2.63489	-6.30481	-3.16809	-0.23718	-3.95496	-1.33203	-3.66943	-4.05151
1999.18	-5.97119	-5.97949	-7.15625	-0.98816	-2.16614	-5.21558	-3.09888	-1.77551	-3.69092	-2.4751	-3.51001	-1.04565
2001.48	-4.91333	-7.9812	-5.32593	-2.83435	-2.42786	-5.66577	-5.40601	-1.995	-3.46008	-5.81641	-4.51025	0.16833
2003.79	-4.48242	-9.69434	-1.2439	-1.91211	-3.46228	-4.59522	-7.04114	-2.01099	-3.60718	-6.86475	-3.88135	0.59814
2006.09	-3.41089	-12.8137	-0.42896	-3.88452	-3.75403	-4.21521	-6.70935	-2.9259	-2.26624	-7.18262	-4.5094	-1.73486
2008.39	-2.8877	-8.82666	-1.35254	-5.71106	-3.74878	-2.96387	-6.01868	-2.6178	-2.44409	-3.81763	-6.71887	-4.45776
2010.69	-5.18213	-7.44409	-2.13696	-6.35083	-2.3075	-2.9209	-3.75952	-3.45691	-3.96106	-2.69434	-7.48828	-5.08423
2012.99	-3.98145	-4.63159	-4.08716	-5.45813	-1.66223	-2.75024	-2.52551	-2.37231	-5.47144	-0.21924	-6.02966	-3.80334
2015.29	-1.70825	-3.17725	-5.32349	-2.93372	-1.66602	-2.64197	-2.30554	-1.85889	-5.7417	0.58496	-4.42615	-2.00745
2017.59	0.7019	-0.84839	-3.95142	0.39294	-1.21179	-3.44629	-1.69446	-1.11438	-4.15698	-1.32251	-1.4303	-1.47339
2019.88	0.90088	-0.62207	-0.60498	1.12549	-2.28369	-3.00818	-1.51001	-1.87292	-0.47168	-2.0791	-0.50671	-1.91736
2022.18	-0.43213	3.95874	-1.62915	1.74951	-0.9834	-1.86536	-1.18799	-2.73914	1.38135	-1.22876	0.08765	-1.71069
2024.48	-1.85083	3.85254	-1.40869	1.86743	0.56226	-0.45911	0.06787	-3.38428	1.71887	0.19385	2.1261	0.20532
2026.77	-0.70654	4.25855	0.08594	2.81738	0.30554	1.38709	0.44409	-1.14978	-0.33276	1.9856	2.60632	-0.93774
2029.07	1.58545	4.93506	0.86694	2.84717	0.11487	2.56506	0.13403	-0.91846	-0.19348	2.31104	3.46167	-0.45276
2031.36	3.29858	2.98438	0.38599	2.60876	0.4624	1.20886	0.78748	-0.16284	0.48779	-0.44507	1.41455	-1.49805
2033.65	4.21436	-0.07056	1.28735	1.61548	-0.25085	1.03235	0.84875	1.03296	1.80237	-2.13867	-0.78101	-0.83582
2035.95	1.90649	-2.1123	-0.6394	1.14221	0.44299	1.19763	0.19922	-0.04565	2.77905	-1.68018	-1.8551	-0.94702
2038.24	-0.7373	-4.96216	-0.23462	-0.8988	0.66028	2.07166	-0.0105	-1.86426	3.41919	-0.89893	-2.08008	0.88098
2040.53	1.79614	-2.64624	2.35522	-0.7749	0.32678	4.99487	1.47717	-0.90967	2.18372	1.66968	-1.17773	0.74219
2042.82	2.24854	0.40674	5.24536	0.73279	-0.19202	4.90833	2.59851	-1.1189	1.33093	1.79321	0.60718	1.11389
2045.11	5.01563	1.70947	4.09131	3.16101	0.67175	2.42444	4.24951	1.67358	1.71191	2.2002	-0.09631	1.69263
2047.4	7.33057	3.6084	4.12573	5.0387	1.26538	1.29919	3.05823	3.86328	2.42798	0.75122	0.76453	2.1073
2049.69	4.60718	3.11475	2.58423	5.39392	2.12659	0.68591	1.41821	4.92578	3.45251	3.05811	1.11743	0.38684
2051.98	1.10229	1.23779	3.21045	2.75085	3.21191	-0.40588	0.83911	4.73804	4.27637	3.39893	2.12061	1.79517
2054.26	3.17578	2.24316	3.43335	1.91113	5.39734	-0.47461	2.30334	5.54956	2.74744	6.51416	2.13257	2.20459
2056.55	0.59155	4.36475	3.71924	1.47937	4.93225	-0.87683	2.80664	4.6709	0.90015	6.14648	2.49207	2.10474
2058.84	1.50098	4.948	2.24097	1.703	5.18457	0.55212	3.63806	6.14673	1.1665	5.41553	2.04919	2.68286
2061.12	0.65845	4.04028	0.77319	2.02148	3.90845	1.67065	0.85608	3.84863	1.04138	1.76685	3.16956	2.6123
2063.41	0.00488	2.91431	-1.68774	2.15796	3.82434	1.62012	0.11646	3.87427	1.6582	1.64893	5.92737	0.13721
2065.69	-2.74561	0.61377	-0.05396	-0.47729	1.73682	1.99805	0.66174	2.18384	2.67444	0.05371	6.20642	-0.32898
2067.97	-1.22461	-0.89893	0.06885	-1.66077	1.3656	0.72534	3.27332	0.82861	0.32043	-1.02051	2.96643	-0.70557
2070.26	-1.05859	-0.1626	3.10083	-2.20435	-0.20667	-0.04785	2.7677	1.56372	-1.13135	-1.53613	1.15137	0.42188
2072.54	-1.36206	1.58887	3.80444	-2.18567	0.46326	1.92358	2.28149	3.24023	-2.22827	-0.22314	-0.73035	1.10742
2074.82	-0.42432	3.22583	3.40918	-1.729	0.24304	1.84985	0.37561	2.42603	-2.63135	0.32666	-2.24829	2.67285
2077.1	0.78906	5.38501	2.04468	0.10315	1.43213	0.66345	-0.62158	3.11719	-1.46265	2.59448	0.38489	1.62805
2079.38	-1.33228	3.37061	0.90625	-0.46423	2.08057	0.46606	-0.77759	2.46143	0.87122	0.60425	0.95007	-0.26038
2081.66	-0.02026	-0.56543	0.56006	-0.87732	1.72681	-0.20728	1.01111	1.25317	0.57764	-0.06763	1.09009	-0.21655
2083.94	0.50732	-0.83618	2.1582	-0.50757	0.75464	0.11633	1.36072	2.38086	0.38696	-0.88428	1.6936	0.76038
2086.21	1.16235	-0.58545	2.54248	0.04895	-0.15515	2.29077	1.43274	1.28857	-0.58972	0.42725	1.87817	0.67529
2088.49	3.29956	-0.09424	1.5603	0.73132	-0.93396	4.36267	1.71985	0.11938	-0.58264	1.17603	1.71582	2.54846
2090.77	3.69946	-2.34302	0.31299	1.7417	-1.16431	4.74463	1.95288	-0.96924	0.21619	3.66089	2.64294	1.79102
2093.04	4.23901	-4.10059	-1.27979	2.26965	1.41772	3.91345	1.21985	-0.98682	1.48181	3.13672	2.72278	0.1167
2095.32	4.39307	-2.77051	-0.20093	1.62378	2.86157	1.20325	1.9613	-1.07959	2.0791	2.96924	3.85535	0.78027
2097.59	-0.17627	-1.41797	0.08691	2.80713	2.76404	0.80713	0.40002	-0.08276	2.84229	2.29126	3.81653	0.8147
2099.87	-1.42798	0.05688	0.9646	5.10584	0.94214	1.35156	0.49304	-0.99585	2.33618	0.18408	3.53308	0.90161
2102.14	-0.66528	-0.12744	2.15332	7.11523	1.06641	1.90894	2.2865	1.47778	1.53357	-1.75562	2.51746	0.83264
2104.41	2.8396	0.33813	2.22852	5.75366	1.0603	2.31824	2.8092	1.21655	0.51221	-1.15039	1.29016	0.37988
2106.68	7.42041	2.56567	2.51538	3.32312	1.16492	1.98035	1.99231	3.61621	1.38965	2.34937	-0.03674	0.17456
2108.95	9.05469	4.60083	1.92261	-0.58997	2.1394	-0.1283	2.36047	4.84106	4.39319	3.31323	-0.56555	-0.29749
2111.22	6.07886	1.87085	-0.75903	-0.70752	1.25354	1.19238	1.20813	4.53638	5.97937	5.82568	0.40845	1.25122
2113.49	1.66797	2.10913	-1.21753	-0.29468	1.29236	1.92358	0.28528	3.38501	4.82996	4.85645	1.88074	1.55408
2115.76	-1.2395	2.31177	-0.70801	0.89978	1.06458	2.68982	1.06274	4.39502	4.5769	2.69775	3.06238	1.35535
2118.03	-1.44971	4.04663	0.59937	1.33362	0.61316	3.27148	1.77063	1.8938	2.26868	0.33984	4.19238	2.9762
2120.3	-2.39453	4.53687	1.14063	2.39368	0.58264	2.74072	3.44104	2.95557	2.48157	2.2002	4.39771	2.94031
2122.56	0.33374	4.38232	1.59692	3.41174	1.33411	3.88245	4.5415	3.63257	2.65198	1.00928	2.69202	1.87219
2124.83	4.32153	4.27759	0.53638	4.67297	1.0542	2.90637	3.40601	3.52051	1.86743	2.67627	3.3385	2.2666
2127.1	4.15674	4.91772	2.63159	4.50671	2.49988	2.72485	1.99377	3.76587	1.32312	4.50903	5.04675	2.66077
2129.36	3.91162	5.10034	2.81421	1.8407	2.12939	2.82874	1.17053	5.12378	2.56433	5.33228	6.22546	2.80127
2131.63	4.13184	4.89697	4.12744	1.59583	1.97424	3.90588	2.65686	5.5459	2.60986	5.9646	7.60938	3.47021
2133.89	0.96509	5.44556	3.23511	2.9021	3.69946	2.81885	5.56946	4.8374	3.73926	6.26807	6.90808	2.15149
2136.15	5.12183	5.61279	2.33716	4.00647	3.62561	5.78491	7.01111	3.86743	4.6571	2.8562	6.16235	1.89331
2138.41	6.92017	6.00781	2.62402	3.02771	2.33154	4.24219	6.01514	5.71802	4.71814	2.32544	3.95251	2.90063
2140.68	6.86694	5.04004	3.26221	3.55566	3.08569	4.96973	5.47351	6.81641	4.46741	3.2981	3.69592	2.90491
2142.94	5.51709	3.70654	4.30396	2.17834	2.57422	4.20093	4.33984	7.29321	3.76892	4.80542	4.14294	3.10291
2145.2	5.88428	3.52026	4.7937	3.33276	3.94324	4.22742	3.18542	8.37183	2.45129	5.88184	4.50073	3.59302
2147.46	4.02612	4.23242	2.76636	4.06433	4.61108	2.40002	2.34644	6.89673	2.45557	7.32666	4.81909	1.58044
2149.71	6.83398	5.30933	0.55688	4.02576	4.29907	1.78882	2.0957	3.2373	2.70129	5.50244	2.93176	1.13965
2151.97	5.86157	4.56787	0.50659	4.74561	2.61023	1.9668	3.05127	4.86646	2.75256	3.51758	1.73206	0.74744
2154.23	2.85962	4.7251	-0.22827	4.68225	1.62097	3.26953	2.74524	2.43164	2.8042	4.10181	2.53503	-1.46313
2156.49	0.87915	4.62573	-0.49097	4.24439	-0.26782	2.99658	2.79724	0.91479	2.95581	4.5957	2.56079	-1.99683
2158.74	0.68848	4.32275	-0.84839	5.5166	0.0625	2.0238	0.30188	2.02612	1.91467	3.98901	1.30029	-0.92761
2161	-0.58594	3.99463	-0.26831	5.17468	-0.03271	2.14929	0.15601	3.94629	1.62366	5.33911	2.13879	-0.50513
2163.25	2.75488	3.84766	1.02563	5.57019	0.38501	1.00378	2.38025	2.39795	-0.25317	4.66675	0.81104	1.27283
2165.51	6.67578	2.28833	3.10474	5.9773	2.28711	1.11292	6.3053	5.31885	-0.16223	3.49854	3.61719	1.82227
2167.76	8.5127	2.96924	4.5459	4.0575	2.47644	2.97559	7.69983	4.55859	1.47388	4.88428	7.55945	2.32996
2170.01	11.0718	3.81665	2.54126	1.82959	2.92627	1.26978	7.38574	3.59985	1.7959	5.8291	6.43726	1.84668
2172.27	6.90454	2.021	1.00806	-0.34546	1.53979	-0.27124	2.29504	1.74414	1.95142	3.87256	3.39124	1.50256
2174.52	2.36621	0.70313	0.64966	-1.74524	-0.41687	-0.22363	-1.49512	-0.31519	1.3031	2.30688	2.85144	1.56543
2176.77	-0.23193	-0.43213	0.19189	-0.69226	-3.59082	0.4458	-2.16052	-4.40454	-2.37317	0.6106	2.28137	0.97693
2179.02	-2.57349	-0.15698	0.45654	-0.37964	-1.16003	-1.27795	-2.38794	-4.20679	-2.59998	0.28638	2.38464	-0.00659
2181.27	-0.00269	1.05518	0.73218	1.22327	0.52722	0.75183	-1.45972	-3.24927	-1.41663	-0.09106	2.60132	-0.05444
2183.52	4.46997	3.89038	0.85278	0.70325	2.66553	-0.01563	0.23584	-0.66382	-0.46558	0.51074	-0.04004	0.35205
2185.77	3.94116	2.23071	1.06812	0.05627	2.27258	-0.84399	0.13867	1.89038	1.53674	-2.55249	-1.40344	0.04126
2188.01	4.75708	3.36987	1.20532	0.26111	1.25049	1.03052	-1.06677	1.78784	1.9552	-4.06348	-2.13782	1.5304
2190.26	3.73926	2.16187	1.27563	0.77148	-0.10913	3.00195	0.48596	-0.99536	0.02734	-3.39087	-1.35657	1.01025
2192.51	-0.34937	0.1875	0.82642	0.93542	-0.19141	1.36023	-0.64819	-1.6311	-0.53589	-0.83252	-1.62109	-0.77808
2194.75	0.25586	-1.96338	0.76758	2.71631	0.16125	1.64624	0.66089	-1.5752	0.09265	-1.11768	-0.47021	-0.60291
2197	2.64087	-2.30103	0.88062	1.80554	0.52942	-0.02148	1.00061	-1.71045	-1.29138	-0.49365	-1.06775	0.32471
2199.24	2.37842	-5.7334	-0.84473	1.41699	1.73157	-1.27014	1.35498	-1.39868	-1.46777	-1.0625	-2.14392	0.86768
2201.48	2.552	-5.3916	-0.35547	1.14819	0.96289	-1.46729	-0.07593	-2.44287	-2.68274	-1.4292	-3.75134	2.95544
2203.73	0.76123	-5.61255	-0.50098	-0.93799	0.02917	-1.56165	0.84436	-3.96387	-3.2179	-1.02124	-3.89124	2.31018
2205.97	-1.75464	-5.37842	-0.29321	-0.87146	-2.4032	-2.56714	-0.27783	-4.09106	-3.1853	0.19482	-3.34839	0.65454
2208.21	-3.69507	-5.03345	-0.67456	-0.65161	-2.02039	-2.72852	1.47803	-2.55029	-0.04663	0.80176	-1.19849	-1.11182
2210.45	-4.45483	-5.9773	0.79346	-0.33374	-1.23621	-2.05762	-1.65613	-3.2273	-0.66626	-1.42505	-1.68542	-1.698
2212.69	-5.50684	-7.31079	0.18335	-0.76184	0.6886	-1.1156	-2.9845	-1.26538	-0.19458	-1.75391	-2.16052	-0.77185
2214.93	-3.04883	-7.37085	1.39209	-1.5968	0.4729	-0.97705	-5.26709	-0.44922	-2.06738	-3.16187	-2.40515	0.93787
2217.17	-2.01318	-5.92261	1.18604	-3.73657	-1.50366	-1.17761	-5.82739	0.72583	-2.88037	-7.33496	-3.05676	0.6626
2219.41	-3.0083	-3.11938	0.53955	-2.80908	-2.58264	-3.32105	-4.11414	2.08374	-2.97986	-9.62891	-3.75537	-0.20203
2221.65	-4.17188	-1.4856	-1.21387	-3.38867	-2.63086	-5.02283	-1.24585	2.17139	-0.59155	-7.82959	-4.73706	-3.05713
2223.88	-5.40625	-3.36523	-1.42236	-1.16541	-2.04968	-4.37366	-1.32104	-1.37671	-0.14563	-7.40625	-5.24707	-3.35071
2226.12	-4.08423	-3.19434	-2.50269	-1.07678	-1.06226	-4.0387	-0.92651	-1.90674	0.8999	-3.15918	-2.90564	-3.26221
2228.36	-0.50806	-3.54102	-3.30396	-0.28418	0.05017	-1.93372	-1.59265	-3.83984	0.54919	-0.3667	-0.44214	-1.32214
2230.59	-1.21826	-2.97827	-2.81543	-2.04187	1.17957	-0.1814	-2.24353	-4.56079	0.59448	-0.45117	0.36633	-0.11255
2232.83	-2.46875	-2.77783	-3.521	-3.17773	0.55078	-0.01697	-2.64832	-4.25024	-0.34326	0.82227	0.6593	-0.46851
2235.06	-4.4314	-3.49658	-3.91748	-3.63818	-1.68213	-2.35718	-2.73242	-3.45483	-2.01575	0.01001	-0.6958	-2.05054
2237.29	-4.90381	-4.83252	-6.11914	-2.57434	-2.15527	-4.04675	-3.72559	-4.86328	-2.89697	-2.62085	-2.0459	-3.37305
2239.52	-4.04272	-3.66162	-6.93774	-2.84155	-3.18579	-4.68506	-2.55457	-3.9292	-3.77832	-4.3396	-1.36572	-3.7666
2241.76	-4.07251	-1.91284	-5.77661	-1.51965	-4.48474	-3.43396	-2.63733	-3.53687	-3.31982	-5.08228	-0.79736	-1.08923
2243.99	-5.29077	-0.80762	-4.58057	-2.19019	-4.39587	-1.5293	-1.94031	-4.19336	-1.77917	-2.46216	-1.34265	0.74084
2246.22	-3.22925	-2.89722	-3.76733	-4.41565	-4.72693	0.98608	-3.32776	-4.10425	-1.67566	0.0708	-1.97754	0.48694
2248.45	-0.92163	-4.80591	-2.33765	-3.95361	-1.68311	0.58679	-4.08167	-1.49951	-1.39185	0.05176	-2.8103	-0.12402
2250.68	0.82813	-6.06372	-4.3457	-2.65979	-0.35913	-0.35876	-4.58032	-0.38965	-2.14368	-1.35962	-4.21924	-2.9502
2252.9	-0.10498	-4.36694	-4.08569	-2.98108	0.81799	-1.89844	-3.44434	0.35449	-3.09241	-2.07422	-2.90149	-2.64648
2255.13	-2.77271	-2.61401	-2.58594	-2.73718	-0.06519	-1.93042	-0.73877	-1.02515	-2.6283	-2.66455	-2.15198	-0.79773
2257.36	-5.74634	-1.14746	-2.32422	-2.11462	-2.18091	-3.35559	2.89307	-2.96484	-1.56116	-2.77661	-2.67773	0.40234
2259.59	-8.47339	-1.59546	-2.76685	-4.05762	-2.09924	-1.38757	1.83923	-2.89966	-0.86621	-3.34082	-3.74792	-0.15125
2261.81	-4.73535	-0.36108	-1.99585	-3.09253	-1.07947	-0.10059	-0.0238	-1.50903	-0.4657	-2.63355	-3.66321	-0.98547
2264.04	-3.98291	0.10376	-2.74561	0.15247	-0.875	0.19104	-0.58887	-0.1521	-3.20227	-3.17798	-3.42322	-2.52319
2266.26	-3.2395	2.19067	0.06738	0.87036	0.45862	-1.33972	-3.36218	0.86353	-3.58789	-2.77393	-0.45813	-2.59253
2268.49	-0.5022	3.03711	2.92847	1.10584	-0.79346	-1.47913	-3.95459	2.24243	-3.71448	-3.19263	1.26099	-0.37817
2270.71	0.02563	3.31982	4.38355	0.86707	-3.58215	-1.25586	-3.16602	0.69458	-3.3429	-4.43628	3.0874	0.99353
2272.93	-1.11011	0.39697	1.57178	0.33801	-4.31616	-0.54712	-1.44397	-0.16943	-0.45972	-2.84741	3.06604	0.35742
2275.15	0.35693	-1.69897	-0.48999	-0.00623	-3.86694	-0.09705	-0.78247	-0.19629	0.03064	0.12671	4.76929	-0.29895
2277.37	-0.68677	-2.78394	-1.93896	0.80176	-1.02466	-0.3313	1.70264	-0.35913	-0.56067	-1.01758	5.17969	-0.87732
2279.6	0.15845	-1.93042	-1.16577	0.1781	1.1084	-1.26172	1.05774	-0.67993	0.86121	-1.42773	3.72119	-1.9823
2281.82	1.8125	-1.07593	-1.13989	-1.39612	0.54419	-1.19458	-1.55981	-0.60205	0.16956	-2.18872	0.52173	-1.3053
2284.03	0.6394	1.49292	-0.67676	-0.87805	-2.9679	1.46948	-2.08301	-0.26782	-1.38416	-3.70459	-0.77649	-1.46216
2286.25	-0.8645	-1.22754	0.25024	0.21118	-2.3761	-0.15503	-0.11719	-1.00854	-0.34558	-3.05908	-3.89478	-1.27966
2288.47	-3.60986	-2.04419	0.13794	0.57813	-1.44788	-1.95618	-0.38062	0.20337	0.75537	-0.04517	-2.00439	-0.41113
2290.69	-4.37256	-3.16162	-0.60034	0.80933	-0.36682	-3.00977	-0.36548	2.18579	1.03003	1.28687	-1.96582	-0.26038
2292.91	-1.15234	-0.95557	-1.96484	-0.28296	-0.04028	-2.67065	-1.51709	4.19385	2.07312	4.90088	-2.11182	-0.39233
2295.12	0.3208	0.22021	-2.54883	-0.66858	-0.46936	-0.64404	0.58411	2.82349	1.53857	5.99219	-1.87195	0.1405
2297.34	1.32007	3.00781	-0.91553	0.32483	-1.78662	1.6853	2.28357	3.6499	0.3197	5.4939	1.37158	0.60364
2299.55	4.34692	1.35938	1.32837	0.67688	-0.23047	0.37622	3.30139	4.07666	0.41956	4.61768	1.78088	1.22534
2301.77	6.42358	2.82007	1.47095	2.0083	1.0238	0.97754	3.80615	4.2605	1.84644	2.771	3.45776	1.18066
2303.98	6.33179	2.32397	-1.42114	2.80334	2.29932	1.34253	3.81067	5.19507	0.06726	2.13355	3.10632	0.35901
2306.19	5.12988	3.8855	-1.81787	0.87805	1.9823	3.36279	1.3374	5.2063	-0.51807	1.18066	1.66479	0.62402
2308.4	0.2749	4.53125	-0.46729	1.98962	1.6925	4.50171	1.53101	1.38013	0.87476	1.7373	1.09851	0.86218
2310.62	-0.26733	4.15967	2.52832	1.46521	0.91675	4.07654	-0.02991	0.19385	1.95703	3.24463	2.81616	2.00562
2312.83	2.20679	2.6123	3.24707	0.33435	0.6084	1.82996	-0.86731	-1.96411	2.72278	3.55396	2.49756	1.33191
2315.04	3.14404	2.17578	4.67969	0.81909	2.66187	1.34961	0.08484	-1.84204	3.41919	2.50049	4.33667	1.63306
2317.25	6.20142	2.39551	4.09937	1.73462	4.0697	2.60352	3.84644	1.64136	3.57544	4.99658	6.66809	2.23059
2319.46	10.9937	9.08789	10.3491	6.07568	6.20325	7.77869	10.3214	8.52393	7.12476	8.80957	11.4169	6.48633
2321.66	16.6389	19.1345	17.4631	15.4777	14.338	14.4819	18.7588	15.1155	13.1457	19.0015	18.4397	12.8972
2323.87	22.719	24.7615	21.8789	20.3543	20.1051	18.3279	22.6521	22.8411	17.4224	24.9297	24.1309	19.7646
2326.08	22.249	23.1006	20.709	17.603	19.6156	15.9847	19.6152	19.5337	17.3377	22.124	22.0746	18.1592
2328.29	14.8721	14.1621	17.6899	12.4369	15.0912	10.4359	12.8904	14.9229	12.3372	14.4214	17.3638	13.558
2330.49	8.25317	5.00244	9.92749	5.17883	6.46375	4.01318	4.31763	6.12109	6.61646	7.61426	9.203	6.13318
2332.7	5.2356	0.25024	6.19043	1.8811	-0.54285	0.14063	0.69556	1.39087	2.16357	1.74609	2.55847	-0.04163
2334.9	4.9126	-0.35425	4.86499	2.44287	-0.12549	-0.55261	1.34583	-0.18042	0.80786	0.97803	-0.49878	-0.86304
2337.1	6.38306	-0.20947	3.19434	3.27393	1.71375	-0.8418	2.55566	1.24951	0.8844	0.23096	0.81873	0.30823
2339.31	5.74561	1.41528	1.12598	2.55115	2.00659	-0.31726	3.22363	0.75903	1.07166	-0.2168	-0.32141	0.36218
2341.51	6.30762	1.09863	3.63477	0.95691	1.08105	1.38745	4.45056	0.37793	1.62598	1.19971	1.42273	1.50574
2343.71	7.74976	3.52832	4.38184	-0.47693	1.04895	1.7196	4.07202	-1.20044	2.04089	5.30908	3.25977	1.86035
2345.91	8.66821	3.86182	4.65186	-1.22839	0.3335	2.72656	2.38586	0.0481	2.0072	5.0293	2.95569	0.64417
2348.11	5.79077	4.97559	5.38818	-2.78735	-0.52795	1.3219	1.88928	2.03149	2.44092	4.99365	1.02075	0.24304
2350.31	4	2.86108	3.54004	-2.88464	1.11304	-1.12451	2.10876	0.87231	2.28687	1.97754	1.59521	-1.021
2352.51	1.53418	2.42847	-0.50708	-0.30054	1.17859	0.0603	1.26453	1.3645	1.09265	-1.29199	-2.03125	-2.07678
2354.71	1.68359	0.50684	0.69946	-0.35974	0.35083	2.16687	-0.28442	2.00708	0.31006	-1.87793	-1.72705	-1.40027
2356.91	4.18652	1.1958	1.32764	1.99597	1.60645	3.55481	-1.86487	-0.20801	-0.52417	0.07861	-0.2937	0.93286
2359.11	5.86035	2.47583	2.52466	2.99084	2.16699	6.31287	-2.29736	-1.32617	-0.51184	0.72412	0.19714	0.74255
2361.3	6.53198	2.90845	3.625	1.64331	1.91907	5.32092	-0.79395	-1.25317	-0.80542	1.88672	0.71216	1.07642
2363.5	6.72095	1.81396	1.90137	1.46826	4.07532	1.4469	2.40405	-4.23682	0.15442	1.88916	2.52417	1.1217
2365.7	5.57324	0.68457	0.50049	0.46411	2.05798	-0.30969	1.98059	-3.521	-0.35718	0.4917	0.14197	-0.25427
2367.89	3.52295	-0.40698	-0.99707	-0.95886	1.14783	-2.24158	2.07214	0.90186	-2.43933	-0.78149	-1.16492	-0.01526
2370.09	0.02661	-1.64746	-0.91895	-0.7572	0.53625	-2.74976	0.50781	1.02515	-3.33972	0.95581	-3.41943	1.55188
2372.28	-3.36865	-1.21924	-1.62915	-0.91809	1.62146	-2.31274	-0.02429	0.49902	-2.43408	0.43188	-5.32874	-0.06763
2374.47	-3.25293	-3.07031	-1.01025	-0.74426	1.55981	-1.5979	-0.33374	-0.01343	-2.27942	-0.55688	-2.45825	-0.76489
2376.66	-2.68286	-1.94995	-1.64673	-0.33411	0.79626	-0.97693	0.8656	-1.42676	0.60034	-0.1814	-0.02429	-1.26086
2378.86	-0.66187	-0.90112	-0.0498	-2.50415	-0.36121	-0.4314	-0.10352	-1.94214	0.74646	1.80054	2.01892	-1.51099
2381.05	1.09619	0.71997	-2.17773	-2.56751	-0.30396	-0.52637	1.43359	1.32959	-0.61572	2.28149	2.37939	-0.21753
2383.24	1.17603	1.82251	-1.28296	-1.76672	-0.70837	-0.95386	1.89429	2.77319	-2.93201	4.31323	2.45081	0.427
2385.43	0.75195	2.96606	-1.15137	-0.55115	1.13501	-1.70752	2.5813	1.91846	-1.91077	1.58228	0.78247	0.4845
2387.62	-0.96338	1.00854	0.198	0.07922	1.17041	-0.6825	1.32959	-0.2395	-1.91992	-0.0293	0.9646	0.60059
2389.81	-3.76978	0.90625	-1.09399	-0.42236	-1.74817	-0.9408	0.06995	-1.44556	-0.09998	-3.3313	0.5249	-0.69031
2391.99	-4.35498	-2.52222	-1.41772	-1.50281	-1.80664	-0.18445	-2.80933	-2.12988	0.45447	-3.08813	0.08423	-2.29517
2394.18	-3.94995	-3.00928	-3.4541	-2.16907	-1.54163	1.22375	-5.02405	-1.76465	0.000976563	-2.84692	0.78906	-2.23084
2396.37	-1.40283	-2.3374	-2.55078	-1.86182	-2.08276	2.28149	-4.35132	-0.78076	-1.90906	-2.03564	1.3894	-1.25903
2398.55	-0.99658	-1.80688	0.77612	-1.26172	-1.82581	2.59363	-3.55994	-0.42529	0.0752	-0.27222	1.32654	-0.70935
2400.74	-1.86426	-1.61572	1.50049	-0.91724	-1.19812	2.46265	-2.3114	0.1626	0.33948	-0.44409	-0.45044	1.46985
2402.92	-1.09399	-2.38306	0.40039	-0.16785	-2.22168	0.39111	-0.55542	1.56567	-0.07947	-1.76514	-0.25146	0.56433
2405.11	-1.56787	-4.8645	0.20947	0.7356	-0.82288	-0.27942	-0.00867	1.73999	-0.86426	-2.66992	-2.12695	-0.11707
2407.29	-2.12598	-4.32617	0.04858	0.8623	0.85632	0.50793	1.91492	0.88696	-0.94409	-2.59082	-2.97888	-0.01501
2409.47	-0.48999	-2.14624	1.9873	0.97839	1.16028	1.82031	3.68237	1.96582	-1.96021	-2.21533	-2.97949	-0.15552
2411.66	-1.56567	2.41357	6.87598	0.45667	0.28882	1.36584	3.08813	-0.75317	-0.05713	0.89478	-1.2478	-0.4856
2413.84	1.15503	2.66797	4.77246	0.16589	1.16443	1.33008	1.66565	-1.95581	1.68286	-0.16895	-1.50696	0.80273
2416.02	3.10205	0.67969	1.41235	0.63416	0.04272	1.44238	0.30566	0.06641	2.37195	1.65332	0.0437	1.31592
2418.2	1.84619	-0.39697	-0.4353	1.58423	-1.11792	0.52966	-1.29382	-0.19922	3.97339	1.44604	1.55054	2.0127
2420.38	-0.84277	-1.85571	-3.82666	2.61365	-0.87622	-0.44214	-1.24768	1.0957	4.1604	4.22168	1.57056	3.14673
2422.56	-1.96216	-1.02075	-2.73511	2.40723	-0.3606	-1.73438	-2.90576	2.13477	1.93054	4.59814	1.72046	1.09534
2424.74	-2.76636	1.7937	-0.66235	-0.28418	-0.58374	-1.61121	-1.823	-1.396	0.59436	5.25049	2.72217	-0.71643
2426.91	-0.36548	-0.72803	-2.96362	-1.1897	1.81128	-0.44507	-0.7782	-2.42236	0.28333	3.56494	1.73877	-1.42175
2429.09	-1.03931	-0.55884	-3.9519	0.47607	2.17371	0.92371	2.5144	-1.2832	-0.54846	2.0918	1.80176	-0.07947
2431.27	-2.96118	-0.15015	-2.83911	1.8833	0.51404	1.58777	4.08875	-0.95508	-0.36853	-1.40674	3.04907	-0.18652
2433.44	-4.91895	-1.17432	-2.85986	3.71838	0.1416	0.34546	1.3363	0.49219	-2.19446	-0.04395	-0.29224	0.68726
2435.62	-2.97168	-2.57422	-1.29712	3.63989	1.19519	-1.06091	-1.51868	0.99146	-1.89026	0.48608	-2.7146	1.00305
2437.79	-2.17212	-2.98511	0.92798	1.5542	0.98279	-0.78564	-2.70178	-0.97754	-1.73877	-0.50488	-2.82751	-0.30225
2439.97	2.35986	-3.30127	1.47046	1.30994	3.11072	-0.1438	-2.16211	-0.09619	0.13574	-1.28931	-4.3136	-1.17444
2442.14	3.67725	-1.39282	1.05786	1.63525	2.5249	0.67578	-1.21423	-1.19214	2.07581	-2.90503	-3.33569	-0.68909
2444.31	2.83032	-0.64282	0.67773	1.03491	0.3656	1.56018	-0.56677	0.56152	2.11743	-4.17627	-2.03662	0.21899
2446.49	1.89746	-1.63525	0.78296	0.42883	-0.09644	1.11121	-4.08105	1.43335	0.2583	-2.52734	-4.08142	-0.36475
2448.66	1.2124	-2.14771	0.11011	-3.53577	-0.57507	-0.03809	-5.51587	1.56616	0.9165	-0.75903	-5.06238	0.47876
2450.83	-0.34985	-0.81567	2.677	-2.32397	-1.31006	-1.48608	-5.50842	0.25415	0.63721	-2.49902	-0.62427	0.14819
2453	-0.15039	-1.19287	2.823	-0.72705	-2.71631	-0.47791	-2.4032	0.87817	1.4668	-1.6272	0.92566	-2.22437
2455.17	-0.45386	-1.02124	0.83765	-0.7627	-4.10608	0.1217	-1.66504	-1.23413	1.60022	-1.67163	1.31213	-2.44666
2457.34	-0.01709	-2.94043	-1.99146	-0.54333	-3.13428	-0.35364	0.17358	0.59546	0.60803	-1.80273	0.65112	-1.56335
2459.51	1.48218	-4.21436	-2.98193	-0.75122	0.33411	-0.3009	0.04199	1.51733	-1.10254	-2.11987	-0.92773	-1.71228
2461.67	3.11157	-2.01685	-3.05103	-2.32178	1.47522	0.23364	1.07861	1.46704	-1.37122	-1.88452	-2.52539	0.08252
2463.84	2.52417	2.50098	-3.81567	-0.40369	2.58203	-1.08459	2.52173	1.39429	-0.08069	-0.82739	0.08618	1.16333
2466.01	0.86011	2.39746	-2.09644	-0.15637	0.63293	-0.21313	4.99976	2.02026	2.15247	0.00464	2.37854	0.24829
2468.17	0.23242	1.97681	-2.46753	-1.28528	-1.36011	-0.84229	3.56238	1.53271	2.23145	1.23413	2.01135	0.46228
2470.34	-0.49243	0.60474	-2.42798	-2.20166	-1.1781	-1.38879	2.27856	-0.34448	2.23853	1.6001	1.62598	-1.995
2472.5	-2.54565	-0.27417	-2.08105	-2.02844	-0.0957	-0.80969	0.86792	-1.78809	-0.46899	1.40723	0.474	-2.34717
2474.67	-3.72803	1.00684	-0.21216	-1.06812	0.21863	0.4502	0.23083	-3.78247	-2.95654	-0.0625	0.01196	-1.44568
2476.83	-5.25317	3.68628	-2.24536	0.28589	-1.14429	0.2467	-0.4978	-3.36035	-4.59302	0.28247	-1.01648	-0.39929
2478.99	-3.98926	3.07764	-0.30493	1.24377	-0.89673	1.64966	0.02319	0.55981	-3.93103	-2.75317	-0.35559	0.16174
2481.16	-3.57446	1.14917	-0.90039	1.96912	-1.48376	2.38123	-0.61499	4.70483	-2.68701	-1.74072	0.04834	1.43848
2483.32	-1.16333	1.84473	-1.07349	1.1051	-1.1792	1.60083	-1.52808	5.00806	0.51746	-1.19995	0.12048	-0.80713
2485.48	-1.65112	2.40039	-0.87646	0.7854	-1.03467	0.97913	-2.21521	2.82983	0.88171	-0.01123	-0.349	-0.39978
2487.64	-2.09326	3.25098	2.59229	-0.20703	-0.39856	2.31543	-0.61682	0.57861	2.13257	-0.09692	1.22034	-0.48511
2489.8	-1.12231	4.32495	1.63184	1.52612	-2.55103	2.23157	-1.47034	-2.56982	1.60449	-0.13525	-0.44373	-1.59094
2491.96	-1.27686	2.85815	1.55396	1.203	-2.35144	2.55945	-2.00171	-3.60474	-0.61609	-2.09302	0.45886	-1.24524
2494.12	-3.92407	-2.40894	1.75562	2.42212	-1.63	1.2948	-1.13391	-4.20703	-1.81665	-0.01758	-1.15503	-0.81738
2496.27	-2.9021	-3.18604	0.07593	1.59753	-1.97876	-2.38696	-1.5907	-4.55127	-0.85779	0.73999	-1.55603	-0.16943
2498.43	-5.31519	-3.24976	-0.13745	1.08203	-0.30383	-3.20984	-2.23877	-3.65283	-0.53931	2.4729	-1.7561	1.83777
2500.59	-3.81128	-4.30737	2.05322	-0.63843	0.43286	-0.86438	-1.11963	-0.47803	0.66528	1.37207	1.01477	2.32971
2502.74	-2.54126	-3.3523	2.46265	-0.42163	-0.48022	0.2301	-1.31763	1.04224	1.16736	-0.41528	-0.19482	0.65723
2504.9	-0.13794	-2.81104	1.52148	-0.9231	-1.44312	-0.45178	-0.11133	1.36255	-1.50256	-2.70117	0.73022	0.99097
2507.05	2.04639	-4.31616	1.20679	0.28796	-0.41284	-0.62512	1.25415	1.34595	-0.70581	-3.3291	0.66321	-0.44177
2509.21	5.96509	-1.58936	-1.41821	-0.41394	-0.70996	-2.09656	0.63843	-1.5105	-0.38086	-3.40601	0.22302	1.0415
2511.36	5.07202	0.45728	-1.21411	-0.01843	0.98572	-2.59778	0.34546	-2.01929	0.73682	-0.47876	-1.16467	0.3479
2513.51	5.84497	2.0271	-0.19385	-2.18201	2.02173	-2.91126	-0.42163	-1.32397	0.73621	-0.41284	1.13123	-1.30737
2515.67	4.05127	0.03735	0.71436	-3.15076	1.57837	-2.64355	-1.53271	-0.08496	-0.19958	0.07031	-0.26648	-2.54407
2517.82	2.29541	-0.30762	-0.7688	-2.49207	0.41626	-3.14148	-2.33423	0.82544	-2.76074	-1.17651	1.82129	-1.92969
2519.97	1.56836	-1.70239	-1.3772	-0.67273	0.53479	-2.2677	-2.65625	0.01343	-1.71326	-1.3645	1.703	-1.51624
2522.12	2.15845	-1.39966	-1.37158	-0.96948	-0.6449	-0.58728	-2.23438	-1.19751	-1.20142	2.14722	-0.97192	1.04932
2524.27	1.20361	-0.59473	1.20068	-0.69983	-0.25879	0.38416	2.09155	-0.7229	1.18372	4.31665	-1.85901	1.13379
2526.42	0.39941	2.26978	1.93481	-1.24719	1.2865	3.73621	4.36401	-0.14136	1.83557	4.9043	-0.76208	0.23962
2528.57	0.76196	2.56592	0.96997	0.31226	1.98499	4.27063	5.04883	1.51074	1.95374	3.26929	-0.31433	1.06226
2530.72	1.52368	3.77173	-1.05786	1.28906	1.88745	4.75574	4.85303	3.52002	1.47937	1.43311	4.44836	1.35266
2532.86	6.49023	3.08081	-0.28296	2.02856	1.43372	2.40417	4.27197	3.98364	2.27539	0.71143	3.77783	1.9425
2535.01	6.70801	3.80444	1.7085	2.54334	0.76416	0.27722	4.31543	4.92944	2.42896	3.07813	2.58069	1.74939
2537.16	4.59546	3.37598	4.18311	2.04712	0.6416	-1.34521	4.74561	5.82983	2.76477	3.88696	4.23206	1.47827
2539.3	1.08374	2.302	3.59888	1.82617	1.16785	0.43152	3.28296	3.00855	3.66211	3.32642	4.14636	1.24255
2541.45	-0.37891	0.67261	3.46362	2.03857	0.96716	0.22168	2.82129	0.3186	3.44238	2.25391	4.24988	2.64075
2543.59	0.32202	-0.7334	2.42627	-1.5719	0.78101	2.24036	2.12646	-1.22998	1.49683	0.55493	4.58044	0.73462
2545.73	4.89819	-0.53711	2.6958	-2.58423	1.30725	1.72876	1.23584	-1.22827	0.28345	-1.14063	3.83411	-0.35669
2547.88	4.44312	2.68164	1.63916	-1.32922	1.69165	0.31226	2.67236	0.0896	-0.12683	-1.25781	2.81238	-1.66248
2550.02	4.05933	6.59351	0.4917	0.62561	1.88953	0.69336	-0.20337	3.36475	-0.07117	0.65649	1.81116	-0.35571
2552.16	2.80786	5.83569	0.50732	2.47083	1.59509	0.01611	1.13696	2.85376	1.01233	3.23755	-0.05542	1.81641
2554.3	2.03955	5.729	3.16943	3.83423	-0.7533	-0.2865	2.07471	-0.45874	1.89709	5.98657	-0.32568	3.11792
2556.44	0.00488	5.05469	3.41064	1.5968	-0.59998	-0.24438	3.54224	-0.3208	0.37598	5.28418	-1.41174	2.64771
2558.58	1.68115	2.71729	4.08887	2.59155	1.01697	0.55786	4.54785	0.35571	0.86401	5.54932	0.03235	2.67944
2560.72	5.19409	2.49585	3.42456	1.52563	0.78284	0.23914	2.88086	4.7085	0.7832	4.54663	2.62854	2.60071
2562.86	8.32129	4.58765	1.16943	2.16736	1.9679	0.15161	-0.17505	7.24731	1.146	3.18701	1.10144	3.98914
2565	8.40552	0.9895	1.45532	0.85779	2.18457	-0.94019	0.74365	6.17163	1.06665	5.24146	-0.09131	5.11414
2567.14	6.36792	2.02808	1.37988	-0.11023	0.17944	-0.51196	-0.85449	1.27734	2.21399	5.13208	-0.7738	4.33008
2569.27	2.40723	1.10889	-0.5708	-1.41724	0.35339	-0.53589	1.53931	-0.26318	0.15686	3.4043	-3.36841	3.30627
2571.41	-0.84277	0.06006	0.90405	-0.7417	0.08093	1.64758	1.58203	-0.78125	0.15076	5.15137	-3.18933	3.19605
2573.55	-1.05249	1.10718	1.14722	-0.28162	-0.52942	1.18506	0.08276	2.16382	-0.42163	3.17603	-0.05151	2.36353
2575.68	-0.68945	2.91797	0.41406	1.38464	1.0166	-1.26196	0.86523	3.70605	0.19397	-1.29102	-1.05396	0.16565
2577.82	-0.64819	-0.74268	0.76782	2.27905	1.24829	-1.85046	1.43579	4.47437	-0.20374	-1.771	-0.927	0.42542
2579.95	-3.10107	-2.40186	-0.75781	0.87451	2.75452	-1.48413	0.86768	1.82593	0.05664	-0.89453	-0.51672	0.92273
2582.08	-1.36401	-5.05493	-0.40356	0.26746	3.28589	0.22107	0.38525	0.76733	-1.74487	-0.96924	-0.84399	1.56909
2584.22	-1.81348	-5.89575	1.80786	-0.51013	1.328	2.74304	-2.20972	0.69556	-2.10327	1.61768	-0.7915	2.96326
2586.35	-1.29785	-2.99805	0.07178	-1.29346	1.19641	1.34497	-4.50537	0.30884	-3.11755	1.41943	1.29883	2.96729
2588.48	-2.42505	-0.97778	-1.65918	-0.70911	0.36169	-1.35315	-3.49072	-0.1167	-2.72949	-1.26807	-0.92651	-0.03088
2590.61	-2.73364	0.14331	-1.67651	1.56128	-1.20264	-2.66724	-1.30054	-0.10791	-2.61914	-3.1748	-1.50867	-0.7146
2592.74	-3.10791	1.13696	-2.27441	0.74146	-0.1095	-1.95923	0.55469	-3.0166	-1.70581	-3.49023	-2.63586	-2.297
2594.87	-0.21606	-1.06885	0.12354	0.21362	-0.08521	0.31519	2.19629	-2.94385	0.88416	-4.96973	-1.39404	-2.69006
2597	0.8208	-3.13721	2.34766	-0.36365	-0.11743	2.89502	3.23633	-1.9729	2.64465	-3.62671	0.64709	-3.65918
2599.13	1.42847	-4.18311	-1.70483	-1.06677	-0.33618	3.88904	1.15479	-1.84375	1.54456	-0.78784	1.62695	-3.24731
2601.26	-0.30273	-6.28809	-5.05737	0.34412	-1.87134	3.29858	1.05371	-1.37402	0.59937	-1.30835	-0.07251	-3.14661
2603.38	-1.5083	-4.30908	-6.13232	1.30505	-2.22144	0.88892	-1.2771	-1.15649	0.23145	-1.57178	0.36682	-1.45337
2605.51	-1.65381	-0.3186	-5.77246	0.27161	-2.31665	1.48755	-3.30737	-2.76367	-0.95532	-1.99097	-0.72644	-2.4707
2607.64	-0.30396	1.95264	-4.49292	-1.50098	-1.72803	-0.39832	-4.49243	-1.44067	-0.93823	-2.37549	-0.29138	-2.40991
2609.76	-0.77417	3.02856	-1.73462	-3.0603	0.09766	-0.23376	-4.70264	-0.9165	-1.05518	-1.6333	0.17493	-2.7876
2611.89	-2.81421	1.37842	-3.22461	-2.88452	0.3031	0.30859	-5.78662	-0.12329	-2.01147	-1.95557	-0.06519	-2.82751
2614.01	-5.27393	-1.23828	-3.49634	-2.49402	-0.06177	-0.44727	-2.91772	0.83105	-1.66479	-5.65772	-1.59143	-1.9353
2616.13	-6.54199	-1.1731	-2.44946	-2.16541	0.36389	-2.93958	-1.63623	-0.34399	-0.91296	-6.01733	-1.5481	-1.35461
2618.26	-7.604	-0.12231	-2.02759	-2.19861	-0.33252	-1.78357	-0.87915	-3.04907	-1.19971	-6.06836	-3.02441	-2.49255
2620.38	-4.93677	0.21631	-1.67041	-2.30322	-0.72742	-0.95081	-4.06958	-2.18042	-0.60596	-3.22852	-3.52258	-2.51794
2622.5	-2.80127	0.09595	-1.04834	-3.57129	-0.99475	-0.82849	-5.60034	-2.48975	-0.23901	-2.27539	-3.72278	-1.66089
2624.62	-0.36963	-1.9585	-1.64771	-2.73071	-2.05762	0.23584	-5.03931	-1.52563	-0.56689	-0.57422	-2.86938	-0.48633
2626.74	0.80469	-3.50562	-1.67407	-2.85999	-2.88916	-0.75989	0.1167	-3.06348	0.48389	-2.27832	-1.22107	0.9519
2628.86	0.61401	-4.16968	-0.75537	-2.35974	-3.03308	-1.27002	1.39038	-3.9773	-0.66907	-2.46216	0.88269	0.90149
2630.98	-0.56104	-4.03687	-0.81567	-0.15063	-2.70605	-0.52087	1.86841	-4.9978	-2.21069	-3.81274	2.52991	-0.34521
2633.1	-0.85645	-4.55225	-0.36841	0.79773	-1.75098	0.3335	0.04102	-2.54688	-1.97998	0.43457	2.77966	-1.95093
2635.22	-1.46753	-1.55225	-0.85645	1.69189	1.29944	0.45276	-1.72339	-0.64575	-1.96094	1.02148	1.48901	-1.74719
2637.34	0.65112	1.54907	-0.72461	2.20313	2.56702	1.46289	-1.29932	3.08838	-2.02747	3.26147	-0.94177	-1.30615
2639.46	0.60693	4.03345	-0.29175	1.99438	0.41724	0.2616	1.40601	2.25122	-2.07251	4.2168	-2.35095	-1.89331
2641.57	-0.82983	4.27881	0.45459	1.31409	-0.8877	-1.29712	0.9939	1.17212	-2.07654	5.6001	-2.60022	-1.52124
2643.69	-1.32959	3.70337	1.70264	1.24646	-1.48438	-2.84424	0.80371	-1.02417	-2.15576	5.08252	-0.32776	-1.27332
2645.8	-0.07983	0.14624	2.19385	0.84717	-1.91895	-3.70923	2.68286	-2.14233	-0.47961	5.6521	-0.33557	-0.27759
2647.92	1.40234	-2.15845	1.53516	0.9978	-0.37708	-2.82459	4.31689	-0.92212	0.86694	2.45093	2.13098	3.10168
2650.03	3.81665	-1.66895	2.35034	0.67163	1.81506	-1.75281	3.62207	2.37012	2.91028	2.01416	1.78735	4.10059
2652.14	6.07715	-0.35327	2.24585	1.30664	0.28479	0.51062	2.9646	3.00293	3.3855	2.21948	-0.00159	2.94153
2654.26	6.22632	-1.9436	0.24048	0.87646	0.72449	0.52002	1.21021	2.89282	3.6123	2.03516	-0.88318	0.48804
2656.37	5.46924	-0.56958	-0.61377	0.43945	0.05811	0.81995	-2.6394	0.10571	2.89905	3.32153	-1.70203	-0.76343
2658.48	3.92969	0.17993	-0.2937	-0.43091	0.04626	0.73181	-1.37573	-1.18481	2.29858	5.16821	-2.41797	-0.94214
2660.59	1.64404	-0.1936	-0.08911	-2.99744	-0.09949	-0.77039	0.68066	0.29077	1.55725	6.45435	1.03003	1.48706
2662.7	0.40137	3.24463	3.79468	-2.10352	1.47815	-0.89624	-0.89355	2.4729	1.2605	8.16187	1.01709	2.4552
2664.81	0.81226	5.11157	4.32495	-0.10486	0.69763	0.67419	1.88354	2.11963	2.40149	9.0769	2.29004	1.96497
2666.92	3.24683	1.04004	2.43774	-0.43469	0.01978	1.32922	4.75781	1.66675	0.94019	6.09448	1.79395	1.62122
2669.03	4.25855	2.66821	1.36401	0.86023	-1.2594	1.94104	5.19116	0.70288	1.04651	5.08789	0.02881	2.43774
2671.14	5.11914	2.08057	1.35107	-0.0155	-0.8136	3.10254	5.70728	-0.01294	-0.29553	3.98901	-0.84473	1.09363
2673.25	4.02173	0.82446	1.67725	-0.29028	-0.0708	2.59399	4.95337	1.59399	-1.70898	0.67847	0.23511	0.27283
2675.35	1.90527	-1.04736	2.93213	0.58997	0.24792	2.11475	1.62939	3.3291	-2.6781	-1.43115	0.35059	-2.06067
2677.46	2.56787	-3.03735	2.28052	1.21802	-0.69653	2.42175	2.23462	2.90845	-0.70837	-1.47461	0.27148	-3.67163
2679.57	3.25708	-3.88892	1.24316	0.59705	-0.96924	1.1936	1.11743	2.18311	-1.91199	-2.75488	-0.04907	-3.73474
2681.67	2.53394	0.32422	2.03809	0.47559	-1.56311	0.45642	1.65967	1.55908	-0.38635	0.25562	-0.96802	-1.49561
2683.78	3.22974	4.33154	3.35938	0.52893	-0.83508	0.24695	2.69067	0.67627	0.98828	2.11475	-0.59863	-0.72791
2685.88	3.05176	7.49805	4.86279	1.53809	-0.79639	-0.61304	4.03589	1.61157	2.03638	1.16016	0.62817	1.23901
2687.98	2.92383	4.90845	3.48022	0.7135	0.26099	0.37976	3.3208	1.97437	4.11304	1.68262	4.03882	2.07605
2690.09	6.32617	3.0791	4.92505	0.32397	1.44189	0.34753	1.47388	0.94482	4.57251	1.26538	3.60547	1.19312
2692.19	5.23853	1.86353	4.18726	1.29089	3.05811	-0.56226	-0.55957	0.71558	3.4834	-1.11743	4.74365	0.2489
2694.29	5.34229	0.74316	5.02808	0.65906	4.45117	-1.27991	-0.22437	0.94214	1.28271	0.49536	3.45093	0.01599
2696.39	4.41455	0.12036	3.55054	0.35425	4.81384	-1.90198	2.1001	1.38232	0.39502	-0.20288	1.50342	0.51331
2698.49	3.19336	1.05615	2.7749	0.02417	3.00256	-2.66284	3.25903	2.96484	-0.33789	-0.85205	-0.78491	2.07227
2700.59	1.43359	1.31201	-1.57935	0.40613	2.21387	-0.58167	3.8523	3.36304	0.78723	-1.92554	-0.7417	1.08813
2702.69	3.00806	2.53833	-0.47607	0.35071	1.2854	0.23999	2.59619	3.21118	0.57971	-0.39795	-2.02808	0.7738
2704.79	1.77734	3.67603	1.29712	1.32849	1.26367	0.17224	0.49609	1.42383	1.25598	-1.2959	-2.41113	1.92456
2706.89	2.021	3.78662	1.30322	0.65466	0.82397	1.55212	-3.06519	0.88184	-1.82764	-1.47803	-1.59033	1.61755
2708.98	0.91748	2.57983	2.08716	-0.2384	1.23706	2.92578	-2.58838	0.62451	-2.51965	-1.45605	1.45386	1.69495
2711.08	-1.01538	3.13647	2.13477	-0.5332	-0.57825	0.52637	-3.16821	1.1543	-2.98145	-2.2605	1.99268	-0.27722
2713.18	-4.19263	0.96851	-1.65015	-1.06262	-1.79749	-0.01892	-3.47827	-0.42236	-2.45447	-1.98975	2.37036	-0.51404
2715.27	-2.60303	0.70874	-1.42944	-1.27405	-1.9635	-0.07214	-1.21704	-1.50928	-1.08057	-0.00562	0.55981	0.3219
2717.37	-3.16577	1.16406	-2.02612	-1.68909	-0.12573	-0.28186	-1.17651	-3.38818	-1.07751	0.47461	-1.073	1.51477
2719.46	-3.24463	1.02979	-4.21216	-1.34912	-0.42151	1.67908	-1.96045	-3.55981	-2.40735	0.45532	-1.67285	1.42737
2721.56	-3.30078	-0.06616	-3.43799	-0.26526	0.55078	2.22388	-0.26831	-3.19775	-1.34192	0.68555	0.88989	0.47961
2723.65	-4.27808	0.4502	-4.83081	0.22437	0.50391	0.02722	-0.57202	-4.11255	-1.10547	-0.59155	0.59155	-0.94287
2725.74	-4.56982	-1.81665	-5.35791	-1.26587	-1.55542	-0.71167	-3.42383	-6.0979	-0.93433	0.16528	1.30396	-0.51208
2727.83	-3.23975	-0.63794	-2.28125	-1.72803	-0.75244	-1.23901	-2.3877	-6.39453	1.47644	-1.41895	-0.64771	-1.21057
2729.93	-1.52905	-2.41699	-0.93799	-3.16553	-0.08411	-2.0199	-3.38037	-3.32056	1.20752	-2.00659	-0.11743	-0.21667
2732.02	-2.38794	-4.84888	-0.48389	-1.59802	-1.03931	-1.52747	-1.46875	-0.06934	0.65759	-3.55786	-0.70117	-0.30212
2734.11	-3.36255	-4.51709	-1.29492	-0.77136	-1.64673	-1.76013	-0.93896	0.34668	-0.40454	-3.09985	-1.1853	-0.63318
2736.2	-3.49292	-5.02075	-4.63989	0.52295	-1.77136	-0.99646	-0.68359	-1.77319	-1.48193	-4.35474	-0.61182	1.74707
2738.29	-3.22095	-3.25122	-6.52881	0.97095	-2.01709	-0.76672	-3.8645	-4.86841	-2.29749	-3.83472	-0.75732	1.40259
2740.37	-3.50464	-0.12036	-6.50806	-0.29016	-0.95569	-1.39233	-4.74194	-6.60181	-1.31567	-1.08008	-1.09106	-0.78992
2742.46	-6.1394	-0.01904	-6.13477	-1.453	-1.25024	-2.94934	-5.96997	-5.61401	-1.37048	-0.29248	-3.09717	-1.11755
2744.55	-5.95605	-0.44971	-5.36816	-1.99487	-1.6908	-2.63464	-5.14404	-3.22217	-1.41125	1.33325	-4.82129	-1.98584
2746.64	-3.00659	-0.83838	-2.61694	-3.37402	-1.52405	-1.91003	-3.85791	-1.29834	-2.40283	2.47705	-4.4502	-2.24402
2748.72	-1.33398	-3.33838	0.05103	-2.65405	-1.6449	-0.60559	0.07861	0.74365	-2.48315	-0.14819	-2.05811	-0.28784
2750.81	-1.5083	-1.79907	1.81934	-0.20215	-0.24878	-0.10059	0.30151	1.59644	-2.76428	-0.70923	0.32568	1.974
2752.89	-2.39819	-4.49512	0.5979	-0.44299	-2.19092	-1.14966	-0.12476	1.25269	-1.80933	-1.14941	1.20996	0.6449
2754.98	-6.28003	-5.01489	0.1311	0.69751	-2.32312	-2.42896	-2.78589	-1.12256	-1.73181	-3.86353	-1.33105	2.99451
2757.06	-5.35815	-5.02295	-1.70972	0.22681	-2.01343	-4.37329	-3.07178	-2.5564	-0.39038	-3.79395	-3.44995	4.20349
2759.15	-2.26807	-3.17358	-3.54541	-0.9696	-1.72339	-4.01733	-1.90796	-3.65967	-0.37024	-5.56738	-3.72412	5.15332
2761.23	-2.62402	0.36523	-3.50635	-0.34827	-1.41272	-2.83008	0.36304	-2.61206	-0.10559	-4.19019	-3.67334	4.50842
2763.31	-3.50464	4.0083	-2.71997	-0.29663	-0.42456	-0.35168	0.65845	-1.35254	-0.46594	-1.11011	-2.21191	4.67822
2765.39	-3.32227	2.6062	-2.59424	-0.33594	-1.72327	2.62854	-0.10376	-1.95605	-0.44727	-1.40527	0.19287	2.92578
2767.47	-3.14966	-0.09644	-0.12695	-0.12793	-0.62988	4.33838	-3.31909	-1.4021	-2.15173	-1.77979	0.91113	4.41992
2769.55	-1.11548	-3.03345	-0.48096	-1.21204	-0.81641	2.38464	-3.51025	-1.02539	-2.88525	-1.12915	2.11523	5.57751
2771.63	3.04565	-5.29028	-1.51221	-2.11426	-0.17102	1.05225	-1.8147	-0.83301	-2.31055	-2.4148	3.42993	6.99146
2773.71	1.96484	-5.87842	-3.4082	-1.6637	0.11011	-0.04333	-0.72827	0.68872	-1.37561	-1.56079	4.65405	7.44251
2775.79	-0.42651	-5.84497	-3.4231	-2.53906	-0.66443	-0.98938	1.54199	2.48926	0.50684	-0.18628	3.66016	7.03394
2777.87	-3.09448	-2.58008	-2.40796	-0.7937	-2.79651	-0.08948	2.95654	1.50854	1.39685	-1.68457	4.15674	5.1427
2779.95	-5.32373	-1.01953	-4.52588	-0.38013	-3.17664	-0.42627	2.42554	1.99463	1.04797	-2.20337	2.82129	4.57751
2782.02	-2.46069	-1.22046	-3.56299	0.44824	-3.21484	-1.88647	-0.04395	0.80127	0.16663	0.20288	1.96826	6.05273
2784.1	2.05566	-4.2146	-3.09058	0.87012	-0.71216	-1.47974	0.08936	0.3623	0.34521	0.97974	1.17749	6.96924
2786.18	0.60474	-4.41797	-1.33325	1.74841	1.08862	2.01978	-0.48926	-0.2124	-0.85876	1.89087	2.59473	8.51257
2788.25	-0.74658	-5.97632	1.15869	1.28687	2.96973	4.42395	-1.2876	0.73389	-0.34131	3.41724	3.23511	9.30176
2790.33	-2.30127	-3.02148	2.83301	2.18909	2.12683	5.83716	-0.64941	2.10449	-0.08923	2.07666	5.94238	8.64172
2792.4	-0.80713	-0.21802	-0.38354	1.14392	1.93835	3.52942	0.89795	2.5625	0.36426	0.57935	8.40186	9.12109
2794.47	0.07617	-0.12964	1.41943	0.96313	1.99146	2.0946	0.81177	2.5293	1.09558	-1.75	10.3577	10.6607
2796.55	0.62231	-0.75439	1.67383	0.68103	1.89905	0.93811	1.04346	3.72314	1.29822	-3.06372	10.5	11.1962
2798.62	-1.81543	-0.05981	2.44849	2.13232	1.3739	2.96301	-0.72119	2.22241	0.77026	-3.86792	9.61157	11.1061
2800.69	-2.44775	-2.00855	0.12769	2.60242	1.82593	2.94678	-0.21191	3.16699	0.7926	-3.64746	8.69165	11.158
2802.76	-2.021	-1.69629	0.8186	2.55908	2.0481	3.43738	2.48071	4.33667	1.01526	-2.83423	6.03516	10.7937
2804.83	0.2439	-2.05005	0.63892	1.94214	2.26526	3.73474	5.88892	3.60522	1.36133	-1.27295	8.28931	11.2849
2806.9	1.12427	-3.08228	1.79834	0.93274	1.62598	5.02539	5.92505	3.55933	1.72656	0.67896	11.968	11.9052
2808.97	3.25708	-1.43115	3.71973	2.44983	2.37085	5.90881	2.98438	3.02051	1.75708	3.45117	14.7376	12.2799
2811.04	3.38574	-0.02734	1.04199	4.67615	2.95862	6.87048	-0.83813	-0.11743	3.89673	3.86353	16.5996	12.4038
2813.11	3.12012	2.03442	-1.40356	5.7782	3.99597	5.45178	0.14771	-1.58081	4.81238	0.9751	16.554	13.4226
2815.18	2.42773	3.81616	-0.55566	6.73096	5.41931	6.1123	1.31226	-1.729	5.74524	-0.53882	13.4788	15.4404
2817.24	1.14014	4.76733	0.05981	9.39209	5.03369	7.80835	4.04932	0.12744	6.11157	-0.46021	15.4543	19.1715
2819.31	-0.10571	1.95361	0.83643	9.0459	4.63025	7.78113	6.6853	4.53003	3.37952	3.21851	15.0332	23.0818
2821.38	-0.0481	2.07251	1.35059	9.35254	3.68274	8.08789	6.11157	8.88477	1.94373	4.15918	14.7883	24.9441
2823.44	-0.86768	0.36328	1.10303	9.03357	4.57959	9.38257	6.08472	8.79492	2.19067	5.07105	17.2725	25.2277
2825.51	-2.51074	1.8457	1.62427	6.51526	6.72925	11.3572	6.65869	6.91895	3.48413	2.91187	18.9565	25.1196
2827.57	-3.05664	2.89258	2.9397	5.64111	8.43604	12.3688	7.64722	7.82446	6.43823	1.33105	19.0916	25.4613
2829.64	-1.35229	4.58643	3.87061	7.1344	8.54724	12.8359	7.65039	8.20825	9.71973	2.36719	20.1211	26.7051
2831.7	0.48779	2.46704	4.34375	7.13367	9.72253	13.2338	7.43726	7.85547	10.0286	3.63281	19.3525	27.7683
2833.76	3.18408	1.89819	1.92334	8.69251	8.67786	12.5203	5.50952	8.6665	10.8553	2.95361	18.3403	27.071
2835.82	4.6499	0.40552	0.78296	10.8193	9.72888	11.6495	3.54297	9.34473	10.3483	5.26489	19.3225	26.4273
2837.88	2.98218	-1.3396	1.81543	11.2294	12.3608	12.0856	3.36987	11.6155	10.2772	5.39355	22.2932	27.623
2839.95	3.39941	-2.41772	3.68555	10.1542	13.3962	13.5938	6.48706	16.571	10.6139	4.68726	21.1018	28.2977
2842.01	2.94434	-3.66577	2.19116	11.3994	12.9729	15.847	9.55981	17.967	12.3691	6.20435	24.6584	29.1799
2844.07	6.28272	-2.92261	3.43311	11.4462	12.1295	19.1953	14.2041	18.2361	14.0786	7.91919	26.8791	31.504
2846.12	7.61865	-0.91382	3.97852	13.5873	12.6279	20.5894	18.2214	17.5456	15.7551	8.72949	28.9565	33.2294
2848.18	9.89648	2.25659	5.57471	15.5964	14.0238	19.8507	17.4045	19.8201	16.1377	10.6765	32.4116	35.3779
2850.24	9.78711	2.87524	9.32593	18.08	18.625	20.5754	16.1494	21.9314	16.2983	10.3706	32.3227	36.7231
2852.3	8.57715	3.82861	11.5813	20.2101	18.7587	23.4188	16.0872	24.51	16.2046	8.48047	30.801	35.4108
2854.36	6.03809	3.42603	10.458	22.8917	20.9681	25.9431	15.1152	24.4517	17.1516	9.09082	30.4277	35.2758
2856.41	4.22949	3.54346	10.4006	24.1574	21.5703	28.379	17.1506	24.0273	20.4587	10.2944	30.8765	38.3038
2858.47	0.98706	5.37549	11.0073	26.6384	21.593	29.4695	20.7073	24.4714	23.4241	12.2864	32.5478	41.4839
2860.52	2.80811	6.11768	11.7837	28.0886	24.3583	29.7059	23.7551	26.7158	25.2579	14.7898	37.6379	45.6707
2862.58	4.46436	5.66504	13.8752	29.7894	26.1019	31.9627	27.5129	30.2239	29.632	18.4377	39.4414	46.1309
2864.63	6.39722	6.84058	15.6243	31.9598	28.0343	34.8756	31.3926	33.4568	32.1896	22.6931	43.6362	47.6724
2866.68	11.6567	10.147	16.7202	33.788	33.5569	39.3423	32.0818	35.5923	33.9476	29.8379	43.7747	49.0474
2868.74	13.5081	13.7153	20.1409	36.3827	39.3302	42.7031	35.2285	38.4836	37.5767	33.2478	47.2195	51.7396
2870.79	14.9763	17.3909	24.6528	41.0376	42.5349	45.8251	39.1746	41.0496	39.9617	35.1562	49.4661	55.5106
2872.84	18.7419	17.9202	28.0427	45.8137	47.941	49.6371	45.6294	45.613	43.9176	36.7468	53.8293	59.6161
2874.89	18.8547	17.5376	35.5149	52.1991	52.0352	54.6792	54.0664	52.2759	52.9	41.3113	60.2358	60.3164
2876.94	20.6526	17.3543	39.3196	58.7416	59.9815	63.3353	62.467	61.4741	63.1368	47.2148	66.9373	63.3026
2878.99	20.2346	20.9002	46.9641	67.7528	70.1141	75.5071	70.4717	74.7361	74.0891	60.8274	75.1611	67.1948
2881.04	20.7339	23.6836	59.1902	78.421	82.345	86.2589	83.9199	87.6938	86.1139	74.4663	83.6174	72.7181
2883.09	22.7676	27.5391	68.2353	89.2994	94.7875	96.9121	94.2561	98.0847	95.4821	84.7835	90.4783	78.7593
2885.14	25.8765	31.2329	71.5779	95.6873	104.108	106.461	103.68	106.568	103.553	92.0337	95.1592	83.7109
2887.19	27.0415	32.7173	73.7158	99.0359	106.739	109.423	106.721	106.781	106.276	92.8669	95.5952	84.8709
2889.23	28.5115	32.1702	68.415	98.1122	103.607	108.727	103.796	102.749	104.326	87.0251	91.9209	83.804
2891.28	26.2041	35.3865	66.1946	93.7344	95.301	105.131	96.4216	100.021	97.2546	80.593	90.6616	82.7469
2893.33	26.1536	35.5825	63.9622	89.2064	84.7626	97.3058	89.2605	93.8457	88.2896	71.822	84.155	80.8552
2895.37	29.2034	32.7241	61.5347	83.6577	78.4802	88.4085	83.2195	88.092	80.2985	65.9956	80.7563	80.6232
2897.42	30.532	33.3672	57.8118	76.8579	75.5651	81.3523	80.2695	80.8887	76.7285	62.9543	80.0415	82.5596
2899.46	31.262	31.7195	55.769	74.0349	71.8483	75.7157	76.1753	74.3191	72.1398	60.6728	78.592	83.5392
2901.51	32.4778	31.5166	54.5217	73.6998	70.8036	72.3796	72.3933	71.1755	70.8951	60.4607	78.311	84.819
2903.55	31.2253	34.6645	55.6006	73.4098	70.5388	73.9331	69.2232	73.2126	70.3357	59.6709	81.6035	85.741
2905.59	30.8015	35.5884	56.428	74.407	71.3928	76.6293	69.7729	76.9746	70.2472	61.1438	81.0913	84.4131
2907.63	32.3394	32.998	56.6331	74.5087	74.569	78.7014	70.7917	79.6658	71.3685	64.3979	83.5935	85.2553
2909.68	33.2727	35.571	57.5627	74.1564	77.9307	80.624	73.8674	81.0154	74.1436	67.6189	86.2759	86.7444
2911.72	34.4258	37.332	56.3918	76.5292	79.2413	82.6752	75.5796	82.2305	72.0243	66.7766	87.1948	89.8735
2913.76	36.6345	37.7476	56.3467	78.1242	76.8995	81.3118	75.9592	83.3425	71.8905	64.6597	89.2827	93.3597
2915.8	39.1333	37.2869	57.8889	78.5609	74.4789	81.7782	74.0833	82.5166	72.0736	62.9573	89.3406	97.0193
2917.84	40.9023	37.6352	58.1189	79.5198	74.475	82.8126	74.6489	79.8093	72.9109	62.856	91.5872	99.5471
2919.87	41.9443	38.2205	58.1316	80.7086	74.7024	82.0478	75.449	76.6792	73.6842	62.2957	94.6228	100.569
2921.91	44.0247	40.8179	59.8628	80.5647	75.5432	81.4518	76.1482	75.4937	74.6913	62.8115	95.9814	101.683
2923.95	45.8359	44.7483	59.187	80.3366	76.2188	82.0984	75.7097	75.0566	73.2925	62.4421	94.5041	104.266
2925.99	46.7407	45.4072	60.9524	81.7208	75.6125	81.5345	76.1834	75.2012	74.4804	59.9492	96.3628	105.893
2928.02	45.9106	46.7881	64.2278	81.2899	75.3053	82.2689	74.0132	76.1977	75.6829	61.52	94.7546	109.671
2930.06	46.648	48.5391	66.2573	81.7318	76.9343	84.8148	73.3738	78.3743	77.2167	64.3489	99.7639	114.49
2932.1	45.8665	49.187	68.4016	81.9451	78.6069	86.4622	76.1565	80.2446	78.1843	65.1023	102.748	117.666
2934.13	50.3276	50.2835	68.6042	81.4812	77.6285	89.4171	78.5464	81.4211	77.8092	66.8489	103.588	120.037
2936.16	56.1375	54.1155	69.6081	82.6488	79.1802	90.4014	80.5147	81.9463	77.6661	68.9619	102.741	122.154
2938.2	62.2229	57.8425	71.4673	86.2598	81.9578	92.3433	84.6482	81.8132	79.1426	68.2126	104.873	123.118
2940.23	66.3237	60.8303	73.2761	91.3787	83.4956	93.1977	84.4407	83.3635	80.2406	69.4961	104.276	126.218
2942.26	70.4001	62.9067	74.6885	96.8085	86.2253	95.3457	86.5613	89.1702	82.8319	73.8115	107.964	131.17
2944.3	70.4382	65.0503	74.7725	98.208	90.5549	97.5123	87.4956	91.6797	86.2903	74.6538	111.933	131.887
2946.33	72.6807	66.9888	75.4321	99.6096	90.6803	101.719	87.4849	93.3794	88.6481	74.7549	116.927	134.125
2948.36	69.8648	72.4556	78.6316	102.895	95.6056	102.232	89.7446	95.5432	92.5308	76.6355	122.201	138.33
2950.39	71.4146	76.6311	83.9714	104.089	100.438	102.636	93.8108	96.3081	96.0979	80.2661	127.344	139.671
2952.42	73.5417	78.3411	91.6636	107.826	103.611	104.078	96.1702	96.9907	98.9416	83.1543	127.787	142.206
2954.45	76.0129	79.5674	95.6658	111.597	105.061	106.453	102.453	102.401	101.738	86.7407	129.902	146.451
2956.48	80.967	80.9194	97.6506	114.227	107.632	110.229	104.26	104.477	103.254	88.3303	134.154	145.784
2958.5	85.3496	84.6372	99.855	117.659	110.413	116.396	104.158	107.254	105.203	88.1455	137.434	151.619
2960.53	89.2412	89.8977	103.297	121.378	114.121	121.232	111.646	112.873	107.889	89.5481	139.5	160.369
2962.56	94.72	95.2976	107.155	123.224	118.414	123.874	114.105	117.264	111.046	94.0732	141.451	166.62
2964.59	97.6531	99.9788	111.167	124.944	122.036	126.796	117.349	120.92	114.041	97.4431	142.761	171.332
2966.61	102.189	101.227	111.182	126.788	123.458	131.888	122.46	126.74	120.311	100.217	147.076	173.625
2968.64	105.253	100.869	111.68	131.033	127.191	135.143	121.952	128.457	123.475	104.156	152.707	175.259
2970.66	106.845	102.641	114.357	136.232	134.614	139.94	123.621	129.937	127.497	108.055	154.253	177.797
2972.69	110.176	102.212	117.994	140.375	138.208	142.536	129.437	132.621	131.005	111.291	156.336	182.714
2974.71	109.728	105.5	123.494	143.207	141.525	145.452	128.345	139.599	134.346	116.747	159.869	189.508
2976.73	112.315	111.664	129.604	146.813	144.759	148.874	131.492	145.217	137.749	119.48	165.142	194.858
2978.76	118.772	117.953	136.524	152.078	146.483	153.601	139.466	151.134	144.21	122.613	168.804	199.821
2980.78	125.629	125.285	141.514	158.288	151.017	156.175	144.198	153.751	148.388	127.313	173.912	203.046
2982.8	131.53	135.155	145.419	164.594	156.511	160.693	150.725	156.788	153.144	131.902	177.546	206.733
2984.82	137.894	140.126	146.07	170.078	161.212	164.045	155.884	159.293	158.106	136.932	182.061	210.527
2986.84	142.655	140.502	149.454	171.151	166.275	169.38	156.154	162.189	162.389	140.368	186.167	216.083
2988.86	147.953	141.62	155.604	174.696	171.77	174.448	161.102	165.572	165.563	141.969	192.669	221.495
2990.88	154.499	142.854	165.171	178.675	177.21	178.588	168.055	170.208	168.498	145.49	195.469	227.768
2992.9	154.919	146.456	170.258	183.035	184.643	182.511	172.042	173.53	173.312	148.168	199.596	233.262
2994.92	155.31	154.966	171.813	189.582	187.396	186.799	175.023	179.302	178.218	153.425	203.139	240.871
2996.93	158.625	161.745	172.89	195.487	193.406	192.578	180.186	184.622	183.437	160.475	208.272	244.848
2998.95	164.852	166.025	178.481	198.108	196.834	199.623	183.372	187.643	188.634	165.046	211.202	248.928
3000.97	170.415	173.974	185.154	203.405	201.168	206.276	190.594	194.277	193.599	172.538	215.963	252.89
3002.98	177.419	177.239	193.617	209.154	207.354	212.555	196.227	200.729	197.546	176.569	221.087	256.876
3005	180.839	182.787	198.477	214.998	213.969	220.268	201.961	208.528	203.548	178.496	228.647	264.508
3007.01	185.996	192.109	202.245	226.632	219.154	227.886	208.462	216.087	210.607	180.439	237.499	271.389
3009.03	193.35	196.436	208.602	233.293	227.152	235.136	215.025	223.572	219.183	184.64	246.779	277.941
3011.04	200.912	201.85	216.077	240.695	234.158	242.616	221.208	230.614	227.685	189.482	253.327	284.88
3013.05	207.393	208.924	220.336	247.255	242.036	247.02	227.657	236.993	237.583	200.362	258.602	294.1
3015.07	214.433	213.012	227.248	253.454	247.569	253.838	233.561	242.495	241.774	209.417	263.602	303.694
3017.08	221.046	220.012	234.531	259.055	254.054	261.014	239.39	244.958	248.256	220.104	269.452	312.937
3019.09	225.013	228.289	243.311	267.52	262.044	266.746	247.102	249.023	255.198	225.981	277.479	320.423
3021.1	229.074	234.234	253.767	274.224	270.297	276.041	254.989	255.39	262.44	232.355	283.931	326.603
3023.11	231.375	237.313	261.839	285.239	280.519	283.423	264.77	265.158	268.104	237.397	293.579	330.602
3025.12	236.441	243.473	265.167	292.156	292.806	291.725	274.076	276.837	278.65	246.067	303.96	340.164
3027.13	247.095	249.516	275.326	300.335	300.919	305.033	283.904	290.919	287.325	256.046	312.982	349.319
3029.14	259.124	256.171	285.116	311.866	311.519	318.461	294.331	302.546	299.802	265.473	322.611	361.741
3031.15	268.638	267.761	295.216	324.332	323.689	330.027	308.438	315.736	312.329	275.104	330.422	372.721
3033.16	279.399	280.508	307.223	340.676	335.708	341.09	322.815	327.053	324.251	286.801	339.062	383.017
3035.16	287.061	289.086	318.65	354.61	347.629	348.934	337.464	338.837	335.246	297.958	347.753	391.005
3037.17	294.626	299.706	328.02	362.2	361.035	357.844	346.825	346.959	348.151	310.598	357.042	398.424
3039.18	306.153	310.897	341.947	370.866	370.729	370.005	351.6	358.977	358.171	319.985	366.438	405.117
3041.18	315.243	321.638	358.343	381.921	382.745	383.353	358.729	368.158	366.036	326.729	375.76	414.415
3043.19	323.188	336.468	369.268	394.916	392.003	396.246	366.426	373.829	373.757	333.361	382.052	421.598
3045.19	337.509	349.247	377.874	406.521	401.002	402.895	374.236	380.66	383.779	339.014	389.28	431.306
3047.19	350.778	358.37	385.136	411.691	407.842	411.829	385.445	386.106	392.155	345.953	394.409	438.875
3049.2	363.891	367.538	391.707	416.093	414.169	420.259	393.351	392.067	402.2	353.041	403.041	443.868
3051.2	374.953	381.619	399.281	426.147	422.532	430.059	401.548	408.193	411.451	361.327	413.155	451.697
3053.2	386.459	395.148	413.713	435.764	433.933	433.844	412.55	419.032	417.648	371.42	424.298	459.645
3055.2	399.16	407.06	421.977	450.504	442.105	441.094	421.155	430.021	429.291	379.952	432.229	466.879
3057.21	416.53	420.82	429.995	461.268	454.105	449.401	431.803	441.039	439.58	391.563	439.085	479.863
3059.21	432.767	431.158	440.419	471.409	465.579	460.894	443.149	449.224	446.742	402.552	446.953	489.886
3061.21	446.869	443.728	451.928	482.662	478.677	473.104	452.281	456.332	456.67	409.889	456.846	499.919
3063.21	456.885	458.281	461.476	493.614	491.534	485.899	462.117	467.324	465.828	420.661	468.504	512.266
3065.2	470.822	472.594	476.511	500.911	500.048	496.667	472.43	473.478	473.761	427.555	482.481	525.252
3067.2	483.98	484.374	491.284	512.857	510.62	508.857	485.304	482.239	487.468	433.551	493.914	533.863
3069.2	499.166	499.336	504.987	522.57	520.425	521.831	497.057	492.538	499.498	446.135	504.27	548.195
3071.2	510.777	511.174	518.471	535.096	531.409	532.782	509.899	507.755	511.075	456.228	514.434	558.886
3073.2	519.048	524.357	532.329	548.219	546.112	542.525	518.81	519.118	521.654	468.835	521.685	570.009
3075.19	528.75	538.255	541.361	561.042	560.549	552.955	530.639	536.824	532.569	484.673	536.237	586.043
3077.19	541.479	550.769	557.702	576.215	572.507	567.208	540.986	550.968	543.882	499.748	550.517	599.098
3079.18	553.466	564.126	572.362	592.79	587.991	579.871	554.852	560.612	557.501	511.309	560.662	611.124
3081.18	568.946	578.213	587.278	605.195	601.144	594.666	568.924	575.805	572.049	524.805	573.498	622.79
3083.17	580.945	589.632	598.525	616.135	610.965	607.472	583.055	589.934	585.515	535.39	583.192	632.194
3085.16	591.919	603.652	614.431	625.246	626.556	622.83	595.497	599.175	597.907	545.754	590.29	643.264
3087.16	608.32	617.107	626.612	638.138	639.288	633.25	611.432	614.938	613.361	556.635	605.142	654.015
3089.15	622.815	631.52	641.26	656.708	656.332	649.199	626.01	628.625	628.347	567.895	615.037	667.142
3091.14	634.38	647.705	657.192	673.771	672.389	661.875	641.581	643.732	647.376	581.427	627.085	682.907
3093.13	649.997	664.954	674.02	690.732	690.226	680.366	661.008	662.851	665.326	599.912	645.999	697.406
3095.12	666.369	681.622	690.144	708.899	705.66	699.414	679.268	678.807	681.488	617.952	662.749	714.516
3097.11	685.637	701.13	713.032	725.748	727.005	722.996	699.692	694.521	697.436	632.821	680.353	731.574
3099.1	706.318	718.296	727.882	747.284	742.199	741.673	713.985	710.084	711.9	648.01	694.975	744.4
3101.09	720.64	733.289	741.497	771.087	764.358	762.084	730.048	726.865	726.962	658.914	706.188	761.5
3103.08	734.903	750.227	762.328	790.784	782.727	775.867	745.578	745.089	745.414	675.077	722.783	775.691
3105.07	750.685	766.63	779.7	805.409	801.528	792.097	760.806	763.133	764.292	691.532	739.795	790.216
3107.06	770.979	783.467	799.647	818.111	818.462	806.316	777.408	781.246	778.876	707.331	754.75	805.132
3109.05	789.692	800.74	818.65	831.731	836.769	822.49	791.505	797.68	794.1	721.698	770.737	818.056
3111.03	807.951	818.044	834.982	847.629	851.353	837.47	804.936	809.001	807.074	735.165	786.121	833.096
3113.02	820.636	834.14	852.603	870.429	870.183	858.783	823.623	827.101	824.694	752.335	800.626	849.557
3115	836.506	858.3	874.348	890.777	889.074	880.283	845.032	845.231	848.189	774.87	818.408	865.835
3116.99	852.425	879.457	892.186	908.233	908.629	901.036	866.304	869.092	871.967	795.81	836.227	883.433
3118.97	873.283	899.252	911.941	929.789	929.279	921.007	884.743	891.526	891.569	817.56	850.351	903.484
3120.96	892.691	913.785	927.184	949.873	950.403	937.654	900.87	908.135	908.691	835.649	864.068	920.854
3122.94	914.701	931.744	947.915	972.51	972.16	953.934	918.07	921.247	924.217	849.181	877.765	937.857
3124.92	933.316	950.852	970.718	996.816	990.765	974.233	936.204	937.917	940.927	865.568	895.94	955.529
3126.91	953.907	977.48	991.845	1015.64	1013.83	995.713	958.468	956.983	961.033	886.385	918.701	970.035
3128.89	977.261	1002.71	1015.02	1035.99	1036	1017.74	984.085	981.522	983.213	907.175	941.647	985.383
3130.87	998.922	1028.77	1040.92	1058.64	1058	1040.15	1006.08	1008.26	1007.05	926.127	962.207	1005.59
3132.85	1018.28	1050.77	1062.42	1077.84	1081.81	1060.48	1030.94	1027.25	1028.29	944.101	979.96	1024.35
3134.83	1041.18	1076	1087.38	1101.65	1104.91	1082.85	1050.76	1046.65	1051.86	962.401	994.171	1043.07
3136.81	1062.58	1096.3	1107.49	1123.98	1123.24	1103.5	1068.56	1062.44	1075.27	977.232	1014.55	1062.65
3138.79	1081.31	1110.65	1124.68	1145.34	1140.97	1123.23	1085.53	1079.19	1093.21	995.673	1030.27	1081.08
3140.77	1101.06	1127.14	1144.33	1168.28	1158.05	1142.55	1101.37	1100	1111.43	1013.91	1047.41	1095.68
3142.74	1118.21	1144.63	1163.71	1191.18	1174.23	1163.18	1121.56	1126.33	1127.91	1034.4	1065.59	1110.83
3144.72	1136.63	1160.44	1182.64	1210.84	1197.81	1184.35	1143.27	1144.73	1146.45	1053.35	1081.89	1130.98
3146.7	1162.29	1185.39	1210.01	1226.91	1226.71	1207.59	1171.1	1167.79	1168.73	1075.38	1102.11	1152.41
3148.67	1187.32	1211.01	1232.4	1246.03	1254.28	1230.09	1194.84	1191.09	1197.65	1094.06	1123.86	1171.94
3150.65	1209.7	1230.78	1253.82	1266.18	1274.63	1252.32	1217.23	1207.9	1220.64	1117.07	1140.51	1191.38
3152.63	1226.24	1256.2	1279.94	1289.12	1298.33	1273.69	1234.5	1229.58	1240.73	1138.57	1158.24	1205.73
3154.6	1245.44	1277.16	1300.89	1315.06	1318.62	1297.48	1256.4	1254.38	1257.65	1161.31	1177.09	1219.54
3156.58	1262.85	1296.96	1322.84	1339.18	1339.63	1321.2	1274.2	1277.22	1277.25	1180.19	1193.57	1237.83
3158.55	1283.99	1319.93	1345.05	1359.98	1358.35	1340.35	1301.51	1300.51	1298.44	1200.47	1212.54	1255.67
3160.52	1307.44	1344.26	1363	1384.85	1376.78	1360.08	1324.65	1321.25	1321.95	1220.3	1231.17	1272.12
3162.49	1333.99	1371.34	1383.1	1409.29	1396.94	1383.53	1346.94	1335.55	1342.64	1241.97	1250.64	1291.03
3164.47	1356.27	1398.86	1406.8	1433.69	1423.67	1403.41	1369.36	1353.99	1364.98	1261.59	1270.58	1312.61
3166.44	1380.09	1420.87	1430.77	1457.15	1449.96	1426.91	1388.76	1376.76	1385.03	1282.41	1291.99	1332.54
3168.41	1400.82	1443.33	1453.99	1474.95	1474.69	1446.44	1406.24	1402.77	1406.3	1302.76	1312.32	1352.4
3170.38	1418.68	1459.44	1469.47	1494.04	1489.84	1466.06	1429.51	1427.23	1431.23	1324.31	1330.54	1369.69
3172.35	1440.65	1472.38	1490.21	1509.92	1506.68	1488.94	1449.22	1444.69	1449.89	1341.31	1345.38	1384.19
3174.32	1465.48	1495.48	1512.86	1527.79	1528.13	1512.33	1463.54	1463.88	1464.28	1359.75	1364.89	1404.33
3176.29	1481.16	1517.9	1537.01	1549.38	1554.09	1533.15	1480.2	1481.73	1484.22	1375.26	1382.8	1423.43
3178.26	1497.33	1536.46	1562.33	1575.03	1575.52	1555.46	1502.4	1500.6	1499.17	1394.72	1404.68	1445.49
3180.22	1515.89	1558.18	1580.91	1595.35	1603.81	1573.83	1526.91	1523.52	1518.09	1417.26	1423.95	1466.64
3182.19	1533.94	1574.86	1597.96	1620.69	1620.89	1592.9	1551.58	1545.31	1543.67	1443.39	1443.33	1486.84
3184.16	1554.63	1588.99	1618.42	1641.73	1636.77	1611.16	1571.36	1561.98	1566.41	1456.68	1455.06	1504.93
3186.13	1580.96	1613.27	1638.78	1664.17	1654.65	1627.95	1591.77	1581.32	1586.64	1477.3	1479.2	1522.89
3188.09	1600.16	1637.54	1664.42	1684.97	1672.68	1648.33	1606.09	1599.7	1611.65	1495.53	1497.64	1537.06
3190.06	1618.25	1666.97	1684.69	1703.19	1688.07	1670.21	1630.22	1618.95	1630.74	1516.88	1519.86	1552.56
3192.02	1637.48	1690.28	1704.94	1715.99	1715.57	1693.26	1649.57	1637.31	1652.25	1541.71	1539.82	1570.36
3193.99	1656.89	1707.32	1724.99	1732.02	1734.42	1713.8	1666.67	1656.18	1672.35	1566.79	1557.27	1589.69
3195.95	1673.18	1722.34	1739.02	1749.87	1753.97	1728.17	1683.85	1674.09	1683.69	1577.42	1569.21	1610.67
3197.91	1687.92	1732.63	1749.22	1767.93	1772.53	1739.71	1697.78	1688.19	1698.14	1591.02	1585.85	1629.02
3199.88	1705.18	1741.29	1757.9	1784.9	1785.83	1750.93	1706.74	1703.17	1714.89	1598.36	1596.27	1640.94
3201.84	1717.31	1761.72	1767.61	1801.09	1800.74	1762.82	1720.34	1720.76	1728.61	1612.43	1608.6	1644.95
3203.8	1725	1777.01	1786.1	1816.94	1813.87	1778.27	1732.33	1728.49	1743.89	1623.52	1624.52	1656.96
3205.76	1736.76	1792.96	1807.53	1831.67	1826.23	1795.69	1748.53	1740.73	1756.2	1639.39	1638.68	1671.69
3207.72	1749.77	1813.14	1824.36	1846.63	1839.54	1812	1765.56	1760.91	1764.65	1653.64	1654.15	1689.6
3209.68	1762.14	1818.12	1838.02	1859.25	1849.99	1830.79	1778.13	1776.63	1779.23	1669.41	1665.47	1705.4
3211.64	1778.56	1824.02	1847.83	1865.9	1859.9	1842.97	1789.48	1793.35	1794.94	1677.89	1679.88	1717.51
3213.6	1790.18	1836.06	1854.64	1871.12	1875.63	1853.12	1807.17	1805.95	1802.6	1690.28	1690.36	1724.3
3215.56	1798.16	1845.41	1867.64	1877.8	1888.11	1860.2	1821.78	1810.53	1806.27	1699.79	1703.22	1734.9
3217.52	1804.34	1857.23	1877.29	1885.58	1896.01	1865.11	1830.9	1816.99	1811.91	1710.16	1710.52	1746.36
3219.47	1816.48	1865.04	1880.88	1899.14	1906.36	1874.11	1836.15	1827.12	1821.61	1719.49	1718.09	1755.41
3221.43	1822.71	1865.97	1889.71	1913.85	1910.45	1880.46	1839.85	1836.31	1835.76	1724.61	1724.26	1764.18
3223.39	1824.23	1869.3	1891.8	1920.94	1912.41	1882.78	1839.59	1836.9	1846.87	1726.39	1733.1	1773.04
3225.34	1823.78	1880.44	1900.58	1925.56	1918.18	1890.46	1850.46	1844.01	1855.42	1731.71	1740.86	1780.34
3227.3	1826.31	1884.14	1915.77	1932.94	1928.9	1900.94	1859.28	1854.08	1860.77	1739.09	1749.92	1786.06
3229.25	1833.94	1891.89	1921.63	1933.73	1934.5	1911.8	1863.86	1866.72	1867.77	1749.71	1755.48	1790.2
3231.21	1848.68	1891.17	1919.99	1936.42	1941.72	1921.59	1865.77	1874.89	1875.45	1753.69	1766.39	1795.92
3233.16	1854.44	1896.22	1924.08	1941.2	1946.03	1927.16	1870.49	1883.63	1881.69	1757.05	1770.25	1803.77
3235.11	1853.58	1895.63	1920.44	1947.71	1943.11	1927.89	1871.58	1878.61	1880.33	1764.08	1775.24	1810.27
3237.07	1854.47	1908.21	1927.93	1953.27	1942.73	1929.44	1877.22	1881.84	1884	1769.25	1780.98	1815.12
3239.02	1856.77	1912.69	1935.33	1963.46	1948.02	1933.41	1881.28	1878.16	1890.18	1775.99	1785.57	1822.35
3240.97	1865.23	1922.42	1937.64	1967.56	1955.54	1936.83	1885.18	1878.56	1894.14	1785.75	1789.34	1827.76
3242.92	1872.32	1929.54	1941.54	1972.36	1962.97	1943.36	1888.49	1886	1899.87	1791.48	1796.61	1837.57
3244.87	1877.03	1931.63	1950.43	1974.2	1972.45	1949.58	1896.63	1891.55	1905.17	1799.6	1798.38	1844.37
3246.82	1878.6	1929.35	1955.35	1978.61	1971.09	1953.37	1901.63	1895.77	1905.12	1804.5	1803.91	1850.95
3248.77	1878.56	1932.6	1960.99	1979.54	1972.68	1955.53	1909.83	1902.34	1906.97	1804.52	1812.64	1853.88
3250.72	1877.41	1934.69	1962.02	1975.33	1972.62	1953.63	1911.79	1900.64	1912.85	1804.02	1818.81	1859.25
3252.67	1883.3	1937.62	1962.32	1975.21	1971.11	1955.04	1916.23	1902.97	1917.01	1801.36	1819.5	1861.9
3254.62	1884.35	1936.65	1968.37	1978.76	1977.26	1956.84	1920.16	1912.41	1920.76	1803.55	1821.39	1869.97
3256.56	1885.13	1933.89	1972.05	1981.71	1982.59	1956.05	1923.69	1911.71	1922.04	1805.48	1820.25	1872.76
3258.51	1885.93	1933.5	1972.43	1986.52	1982.29	1959.76	1928.18	1910.9	1920.11	1808.11	1822.27	1873.44
3260.46	1882.78	1938.4	1970.59	1993.13	1988.01	1961.96	1929.17	1910.85	1916.41	1815.78	1828.49	1874.2
3262.4	1884.8	1945.84	1968.09	1995.15	1990.56	1961.59	1927.3	1909.54	1918.66	1816.78	1833.55	1871.6
3264.35	1892.85	1950.82	1968.5	1999.43	1989.35	1964.65	1929.19	1916.99	1921.1	1816.33	1835.63	1872.69
3266.29	1894.65	1952.39	1974.65	2002.68	1989.92	1971.56	1929.93	1926.48	1921.91	1815.14	1844.77	1880.85
3268.24	1900.71	1953.57	1980.58	2005.52	1989.99	1974.06	1926.73	1931.49	1926.5	1818.52	1848.2	1887.1
3270.18	1900.66	1954.24	1980.16	2002.01	1995.14	1980.88	1923.95	1933.29	1932.92	1824.41	1854.32	1890.92
3272.13	1900.35	1955.01	1982.36	1999.64	2005.1	1984.35	1919.72	1935.72	1936.73	1834.01	1859.13	1900.27
3274.07	1903.76	1947.93	1985.82	2000.33	2014.82	1985.11	1923.67	1936.44	1938.26	1842.22	1862.27	1904.45
3276.01	1904.69	1949.31	1994.28	2003.23	2016.05	1984.14	1936.59	1945.92	1939.21	1846.21	1862.95	1907.36
3277.95	1904.49	1954.69	2000.86	2009.24	2012.21	1990.02	1948.59	1949.97	1941.83	1846.6	1868.12	1912.09
3279.89	1910.36	1959.66	2006.65	2022.13	2010.14	1990.48	1951.31	1951.39	1946.92	1848.44	1864.9	1915.2
3281.83	1911.39	1971.2	1997.68	2024.79	2008.17	1991.35	1952.77	1948.85	1952.85	1849.71	1862.56	1912.4
3283.77	1913.04	1972.13	1993.35	2025.8	2010.26	1991.56	1951.93	1946.45	1956.62	1854.82	1866.96	1914.12
3285.71	1917.85	1965.98	1993.07	2022.53	2016.24	1992.55	1951.49	1943.73	1955.94	1854.34	1866.49	1917.58
3287.65	1920.63	1964.66	1994.28	2018.15	2013.68	1992.64	1955.97	1945.35	1957.25	1850.76	1873.73	1922.39
3289.59	1919.81	1963.69	1996.35	2014.5	2017.65	1995.35	1960.75	1947.95	1953.69	1850.76	1880.65	1931.53
3291.53	1923.36	1966.44	1998.45	2021.62	2024.18	1998.16	1964.67	1958.21	1954.66	1850.62	1887.8	1939.57
3293.47	1923.21	1973.14	1997.54	2024.57	2028.8	2002.76	1966.76	1965.34	1957.16	1857.9	1890.28	1940.85
3295.41	1925.08	1977.69	2007.22	2028.92	2038.72	2008.65	1969.44	1970.31	1963.25	1870.63	1901.38	1937.8
3297.34	1932.38	1983.73	2015.84	2036.61	2045.78	2017.9	1972.15	1971.95	1973.1	1874.35	1905.05	1940.49
3299.28	1937.82	1989.52	2021.83	2043.59	2044.83	2024.71	1976.81	1968.29	1980.37	1880.99	1911.61	1947.48
3301.21	1935.95	1991.19	2030.72	2048.32	2047.17	2033.27	1985.87	1970.36	1980.24	1888.89	1913.49	1958.19
3303.15	1943.27	2001.16	2037.76	2054.53	2051.47	2034.53	1994.68	1981.45	1985.2	1894.76	1918.99	1968.36
3305.08	1948.26	2008.94	2040	2056.66	2055.58	2036.79	2000.48	1992.16	1989.35	1898.97	1920.53	1978.89
3307.02	1958.24	2015.91	2042.44	2057.88	2061.28	2041.62	2004.12	2004.12	1999.88	1904.05	1930.01	1983.69
3308.95	1966.54	2019.82	2042.72	2063.7	2063.59	2042.41	2003.99	2009.63	2004.78	1906.59	1937.64	1988.79
3310.88	1972.83	2022.86	2048.64	2073.24	2066.72	2042.98	2012.38	2010.92	2010.44	1913.68	1940.99	1992.86
3312.82	1973.13	2026.81	2054.31	2078.59	2076.08	2054.67	2019.45	2017.48	2012.03	1919.05	1942.06	1996.68
3314.75	1978.72	2035.71	2066.69	2083.47	2084.19	2059.58	2024.78	2020.14	2010.35	1922.51	1947.43	1998.84
3316.68	1983.76	2040.09	2073.68	2088.74	2088.81	2064.02	2035.08	2020.29	2014.5	1927.88	1951.99	1999.43
3318.61	1994.42	2042.47	2077.31	2096.34	2093.49	2072.05	2037.5	2018.03	2027.21	1933.17	1962.31	2007.64
3320.54	2000.38	2043.1	2083.01	2102.37	2094.91	2076.82	2037.78	2022.57	2034.1	1941.41	1972.99	2016.86
3322.47	2012.63	2047.72	2093.69	2112.65	2100.92	2087.09	2048.9	2033.61	2044.95	1953.51	1981.03	2028.47
3324.4	2023.84	2060.74	2099.76	2118.59	2113.21	2101.75	2059.26	2055.25	2052.39	1958.33	1988.85	2035.55
3326.33	2029.41	2075.85	2112.55	2126.85	2124.67	2110.53	2067.63	2072.26	2057.14	1963.76	1997.83	2042.69
3328.26	2030.25	2083.06	2120.2	2132.57	2132.86	2113.06	2077.09	2079.44	2064.72	1976.87	2003.96	2046.9
3330.19	2034.92	2088.01	2123.23	2139.57	2142.14	2112.36	2079.37	2081.69	2074.76	1986.01	2009.64	2056.01
3332.11	2037.98	2091.22	2127.91	2143.65	2146.87	2117.68	2083.1	2084.66	2084.46	1995	2013.59	2060.22
3334.04	2046.53	2096.89	2139.27	2149.83	2154.55	2127.45	2091.6	2088.06	2092.69	2002.4	2019.55	2066
3335.97	2055.04	2107.49	2142.8	2158.55	2161.25	2143.01	2099.99	2093.46	2095.99	2005.98	2025.77	2069.85
3337.89	2064.95	2123.88	2155.04	2166.87	2170.32	2158.02	2106.93	2106.66	2106.53	2019.87	2039.02	2079.41
3339.82	2075.78	2131.04	2156.18	2171.93	2179.42	2163.63	2114.69	2117.93	2113.05	2030.42	2051.28	2085.34
3341.74	2088.67	2134.57	2161.17	2179.18	2186.36	2162.28	2116.44	2128.52	2122.26	2036.57	2058.9	2094.09
3343.67	2098.02	2136.8	2166.97	2186.75	2190.6	2164.68	2122.05	2135.71	2134.66	2041.08	2064.83	2100.74
3345.59	2098.93	2137.47	2178.19	2193.72	2196.46	2166.25	2132.79	2136.65	2141.23	2044.32	2069.18	2105.85
3347.52	2099.2	2141.24	2181.02	2202.42	2202.01	2176.07	2141.68	2134.26	2139.87	2045.32	2072.72	2113.5
3349.44	2099.27	2149.81	2189.21	2210.61	2207.54	2184.45	2150.33	2136.75	2145.11	2054.29	2074.85	2118.8
3351.36	2106.49	2157.82	2195.75	2215.6	2217.98	2193.71	2157.87	2146.5	2143.43	2057.83	2082.08	2121.77
3353.28	2114.46	2164.57	2203.36	2219.27	2230.76	2197.06	2161.74	2151.27	2151.19	2061.2	2089.72	2124.87
3355.2	2125.34	2170.93	2212.15	2224.91	2236.26	2200.72	2166.14	2160.93	2163.34	2073.04	2098.17	2133.02
3357.13	2132.24	2178.74	2224.33	2231.95	2242.33	2208.15	2173.7	2169.97	2174.05	2083.95	2108.42	2140
3359.05	2137.63	2181.33	2232.69	2236.29	2243.91	2217.72	2183.06	2176.82	2183.67	2093.69	2115.06	2148.47
3360.97	2143	2184.9	2235.93	2241.36	2244.47	2224.86	2188.77	2186.99	2191.23	2100.47	2114.01	2155.51
3362.88	2149.23	2189.84	2241.07	2251.51	2246.59	2233.58	2196.15	2196.95	2196.01	2105.72	2119.09	2165.48
3364.8	2155.77	2197.86	2242.19	2256.66	2255.79	2238.5	2205.34	2198.43	2202.96	2108.11	2125.25	2166.44
3366.72	2166.38	2209.03	2252.54	2264.22	2261.51	2243.65	2217.21	2210.03	2209.77	2117.36	2132.91	2175.98
3368.64	2173.52	2219.95	2253.38	2270.66	2272.17	2249.52	2223.02	2223.1	2219.72	2124.32	2144.27	2182.91
3370.56	2178	2228.42	2259.61	2275.41	2276.89	2254.93	2225.84	2224.23	2226.65	2133.75	2149.63	2187.09
3372.47	2182.84	2236.68	2259.24	2281.14	2286.66	2258.83	2227.25	2230.76	2228.99	2135.42	2158.39	2194.87
3374.39	2187.71	2240.08	2266.37	2293.72	2289.34	2263.78	2230.05	2230.76	2232.49	2143.22	2161.95	2200.5
3376.31	2194.37	2247.2	2276.52	2294.92	2292.17	2270.79	2232.16	2234.06	2233.76	2151.29	2165.29	2200.8
3378.22	2203.55	2251.81	2286.5	2298.13	2296.78	2276.38	2240.3	2242.97	2239.51	2156.55	2171.5	2206.23
3380.14	2208.13	2253.8	2291.84	2297.18	2305.86	2281.58	2245.17	2255.15	2246.91	2164.76	2179.61	2210.59
3382.05	2209.66	2257.51	2301.95	2299.35	2312.47	2288.02	2253.9	2259.01	2256.66	2169.13	2186.02	2216.45
3383.96	2209.95	2261.64	2305.07	2309.7	2321.26	2296.31	2262.95	2265.01	2261.78	2171.64	2194.7	2222.46
3385.88	2214.16	2268.14	2309.94	2316.16	2321.56	2299.02	2267.18	2273.33	2268.85	2177.59	2198.43	2228.45
3387.79	2219.83	2276.85	2316.64	2319.47	2320.93	2303.74	2267.41	2279.52	2267.53	2188.49	2201.59	2232.31
3389.7	2225.39	2282.72	2316.87	2325.38	2320.65	2305.71	2273.84	2283.14	2270.88	2190.61	2203.96	2234.76
3391.61	2228.21	2288.09	2319.12	2327.91	2328.55	2305.74	2276.62	2286.71	2274.66	2194.73	2210.6	2241.45
3393.53	2227.97	2288.69	2319.97	2329.22	2333.71	2310.48	2284.97	2286.55	2285.17	2195.05	2212.4	2245.07
3395.44	2230.24	2288.65	2321.91	2335.51	2337.27	2315.56	2292.1	2284.05	2295.26	2202.99	2217.61	2246.56
3397.35	2237.15	2292.19	2323.83	2338.8	2340.92	2314.59	2297.25	2288.73	2302.79	2202.6	2217.46	2250.34
3399.26	2245.58	2294.99	2330.9	2341.07	2345.6	2322.38	2298.94	2291.65	2302.72	2208.18	2222.13	2254.8
3401.17	2245.12	2298.58	2337.47	2344.26	2345.42	2332.5	2300.12	2295.66	2301.89	2207.69	2226.68	2257.68
3403.07	2245.05	2306.84	2339.83	2349.18	2350.99	2338.36	2297.68	2298.79	2301.52	2209.27	2237.62	2264.18
3404.98	2248.76	2308.12	2338.93	2351.28	2356.47	2341.71	2298.27	2303.92	2303.89	2215.06	2240.91	2269.7
3406.89	2253.05	2309.3	2340.28	2355.86	2361.35	2345.19	2304.07	2308.83	2307.34	2219.18	2248.36	2274.97
3408.8	2260.78	2307.63	2335.18	2358.27	2363.06	2345.51	2306.96	2315.19	2309.92	2220.44	2245.49	2274.17
3410.7	2262.72	2305.57	2334.46	2357.77	2361.8	2344.66	2305.3	2315.34	2311.27	2220.6	2241.75	2269.32
3412.61	2261.5	2306.4	2330	2352.44	2354.07	2343.03	2303.23	2312.1	2306.67	2214.96	2239.98	2266.59
3414.52	2259.04	2313.43	2332.25	2356.02	2350.42	2342.13	2307.24	2309.34	2305.8	2216.84	2240.05	2266.28
3416.42	2258.38	2315.97	2330.85	2352.88	2350.09	2335.04	2304.74	2301.5	2305.27	2214.53	2238.42	2270.92
3418.33	2255.48	2311.25	2333.94	2354.87	2352.65	2335.77	2305.55	2299.89	2303.24	2211.87	2241.64	2268.78
3420.23	2251.42	2305.64	2329.19	2354.05	2350.08	2333.53	2299.51	2298.45	2299.22	2211.62	2239.45	2263.91
3422.13	2249.55	2301.58	2327.63	2351.96	2344.08	2331.73	2293.4	2296.7	2294.54	2206.71	2233.26	2255.54
3424.04	2248.71	2292.04	2320.04	2343.07	2337.56	2324.36	2287.15	2294.93	2284.58	2199.81	2229.64	2255.12
3425.94	2245.85	2289.48	2322.43	2341.23	2338.16	2321.99	2285.13	2295.77	2284.3	2201.8	2229.39	2255.62
3427.84	2244.59	2295.66	2324.14	2335.54	2337.86	2317.15	2283.1	2291.27	2288.47	2201.66	2230.53	2257.91
3429.75	2238.02	2290.67	2327.56	2328.74	2339.63	2316.12	2284.17	2289.99	2292.23	2206.8	2230.04	2254.16
3431.65	2234.62	2284.33	2325.3	2322.08	2335.9	2313.71	2283.82	2282.99	2286.59	2205.93	2226.79	2249.45
3433.55	2235.91	2282.9	2315.16	2314.02	2327.58	2316.7	2281.97	2282.08	2283.82	2205.36	2220.54	2244.9
3435.45	2230.64	2273.67	2307.48	2308.66	2314.56	2310.08	2273.79	2275.6	2272.9	2199.63	2214.09	2238.99
3437.35	2221.51	2263.56	2295.73	2304.33	2303.24	2299.32	2262.75	2263.42	2260.5	2192.7	2207.27	2227.18
3439.25	2211.42	2255.92	2288.87	2299.9	2292.24	2290.21	2257.37	2256.02	2250.05	2180.11	2204.24	2218.01
3441.15	2196.85	2239.97	2275.69	2289.76	2277.97	2279.47	2252.63	2246.71	2238.56	2167.74	2188.48	2208.34
3443.04	2189.91	2222.8	2265.61	2277.88	2272	2268.14	2246.74	2236.59	2225.67	2154.91	2176.41	2195.22
3444.94	2187.1	2214.77	2255.78	2263.96	2263.98	2257.93	2236.64	2231.95	2217.98	2143.71	2165.24	2188.47
3446.84	2178.03	2209.58	2249.84	2255.85	2247.43	2245.74	2225.62	2220.13	2211.92	2134.33	2160.97	2181.84
3448.74	2161.24	2201.18	2238.53	2247.62	2236.97	2229.1	2208.56	2202.74	2199.61	2126.61	2154.85	2173.9
3450.63	2142.83	2195.49	2230.69	2238.59	2228.06	2220.81	2196.9	2190.62	2193.34	2118.29	2154.24	2169.07
3452.53	2133.16	2187.29	2216.02	2226.69	2216.59	2210.76	2185.1	2182.15	2186.22	2117.42	2140.53	2162.68
3454.42	2126.5	2175.05	2206.1	2213.76	2213.56	2205.38	2174.26	2178.24	2177.75	2113.54	2132.01	2149.33
3456.32	2122.09	2162.96	2193.27	2201.89	2206.57	2196.74	2161.97	2172.84	2166.41	2099.72	2120	2137.3
3458.21	2113.65	2149.04	2181.29	2192.55	2196.3	2188.93	2158	2160.46	2156.04	2090.82	2112.69	2130.49
3460.11	2099.81	2132.72	2168.53	2184.94	2190.17	2173.81	2146.55	2151.58	2138.1	2080.04	2104.09	2123.51
3462	2084.52	2124.49	2159.79	2171.97	2175.93	2159.39	2136.32	2134.67	2124.17	2067.7	2088.95	2117.25
3463.89	2068.9	2112.52	2147.14	2150.42	2155.89	2140.52	2121.3	2120.22	2110.57	2053.18	2072.42	2100.86
3465.78	2051.28	2095.54	2132.11	2131.88	2135.38	2124.09	2103.52	2099.8	2093.75	2034.07	2062.09	2081.13
3467.68	2029.67	2077.88	2113.14	2115.55	2111.27	2105.53	2081.94	2083.05	2079.92	2010.79	2048.23	2064.78
3469.57	2014.15	2060.69	2093.53	2098.64	2093.38	2090.77	2069.3	2069.87	2067.91	1994.5	2033.34	2051.64
3471.46	1998.86	2040.15	2076.97	2087.62	2076.6	2077.75	2053.31	2061.06	2054.6	1986.9	2022.84	2037.24
3473.35	1986.56	2028.86	2060.33	2070.8	2061.87	2067.15	2036.54	2042.27	2038.08	1979.41	2002.59	2027.47
3475.24	1975.75	2012.5	2045.14	2047.62	2045.85	2055.45	2024.31	2026.85	2024.5	1967.78	1985.27	2010.05
3477.13	1960.87	1995.25	2031.31	2029.64	2033.73	2034.08	2009.34	2004.56	2003.99	1952.07	1971.56	1992.52
3479.02	1943.55	1973.79	2013.67	2012.57	2016.48	2012.24	1988.12	1985.65	1983.47	1933.01	1957.78	1978.33
3480.91	1927.41	1956.28	1990.78	1992.58	2001.97	1992.53	1970.3	1975.82	1965.65	1912.86	1943.21	1964.02
3482.79	1904.73	1936.91	1971.87	1975.21	1980.57	1975.12	1954.75	1963.92	1951.75	1901.33	1931.29	1944.72
3484.68	1883.32	1920.77	1950.24	1958.74	1962.1	1962.11	1934.8	1944.65	1933.54	1887.91	1913.2	1931.34
3486.57	1868.4	1902.28	1932.43	1945.73	1941.46	1950.53	1921.37	1925.76	1917.09	1867.14	1898.77	1919.45
3488.45	1849.2	1888.09	1919.59	1933.23	1927.96	1933.77	1909.32	1909.18	1898.32	1848.48	1883.42	1903.74
3490.34	1832.09	1869.52	1899.41	1918.44	1909.85	1917.26	1885.65	1886.06	1875.49	1829.68	1862.78	1888.44
3492.23	1815.82	1851.86	1879.75	1895.66	1894.33	1893.95	1865.22	1872.46	1860.62	1807.53	1842.16	1870.11
3494.11	1797.59	1833.36	1859.66	1868.65	1866.9	1865.6	1843.89	1853	1846.92	1791.96	1822.9	1847.1
3496	1782.47	1811.4	1841.82	1844.45	1845.65	1843.6	1824.47	1836.37	1830.13	1776.08	1803.74	1830.84
3497.88	1765.12	1787.93	1823.84	1826.88	1828.46	1819.93	1807.55	1813.27	1813.4	1754.67	1794.28	1814.8
3499.76	1745.34	1769.68	1807.5	1809.22	1815.61	1804.53	1793.79	1797.41	1796.85	1742.77	1777.87	1802.77
3501.65	1720.57	1752.18	1788.92	1792.27	1795.62	1787.3	1770.48	1777.51	1775.7	1729.94	1763.5	1790.99
3503.53	1697.76	1734.73	1767.66	1773.14	1776.33	1770.43	1752.12	1762.26	1761.36	1711.63	1747.05	1772.77
3505.41	1677.02	1715.18	1745.36	1751.45	1750.7	1752.47	1731.87	1740.89	1741.5	1693.59	1733.53	1753.56
3507.29	1662.98	1696.25	1727.56	1733.22	1728.98	1739.47	1718.31	1726.6	1723.07	1672.84	1718.43	1739.81
3509.17	1644.68	1675.79	1714.16	1716.65	1712.36	1724.29	1703.71	1710.3	1702.56	1654.41	1703.15	1720.79
3511.05	1630.59	1655.31	1696.45	1703.74	1697.78	1710.29	1684.45	1695.9	1681.11	1639.33	1683.76	1705.95
3512.93	1614.78	1640.18	1680.47	1688.08	1681.11	1687.09	1664.15	1677.38	1661.02	1624.99	1667.37	1692.26
3514.81	1595.83	1622.93	1659.8	1669.16	1665.02	1666.45	1645.38	1655.92	1642.11	1607.54	1645.89	1671.4
3516.69	1579.17	1600.71	1637.43	1644.92	1645.54	1643.68	1623.4	1633.32	1619.61	1588.16	1630.38	1653.6
3518.57	1562.98	1583.53	1615.79	1624.42	1624.61	1622.34	1608.93	1615.7	1604.2	1572.57	1613.91	1638.7
3520.45	1542.78	1565.14	1602.64	1605.81	1604.06	1608.09	1594.47	1602.11	1586.1	1554.81	1595.65	1622.56
3522.33	1530.07	1545.57	1583.56	1589.24	1585.19	1590.54	1576.95	1585.57	1567.57	1538.44	1582.19	1608.8
3524.21	1511.69	1529.37	1566.32	1570.77	1568.21	1572.95	1560.27	1565.43	1552.57	1525.41	1566.09	1592.49
3526.08	1490.2	1512.44	1545.03	1552.07	1548.86	1557.06	1541.15	1544.69	1535.24	1508.73	1552.51	1575.47
3527.96	1473.22	1491.7	1522.96	1531.46	1530.1	1535.02	1520.66	1521.94	1515.24	1488.15	1537.54	1556.66
3529.83	1450.21	1477.5	1503.83	1514.79	1512.67	1513.4	1502.24	1502.86	1498.33	1467.58	1519.74	1541.44
3531.71	1430.23	1459.5	1487.39	1498.25	1494.2	1494.11	1484.95	1485.34	1479.31	1442.71	1501.49	1525.89
3533.58	1413.78	1442.83	1467.98	1480.92	1476.68	1473.86	1469.34	1470.22	1459.21	1424.88	1485.53	1510.84
3535.46	1396.84	1425.97	1451.38	1460.03	1457.84	1458.97	1450.18	1461.22	1440.28	1408.71	1468.22	1492.14
3537.33	1381.41	1405.8	1433.89	1439.38	1435.79	1443.33	1427.21	1445.03	1420.74	1394.26	1454.39	1478.61
3539.21	1365.81	1384.45	1416.1	1419.68	1416.77	1426.7	1407.49	1424.73	1403.16	1378.86	1433.36	1463.38
3541.08	1343.83	1366.28	1403.37	1398.47	1398.15	1409.48	1387.42	1403.75	1387.01	1362.21	1414.66	1450.33
3542.95	1325.48	1344	1383.38	1379.24	1383.97	1393.7	1374.82	1381.44	1371.95	1343.21	1398.85	1435.35
3544.82	1307.36	1325.72	1364.13	1367.3	1365.38	1375.07	1361.18	1360.91	1354.57	1326.99	1381.66	1420.94
3546.69	1291.73	1310.16	1343.79	1351.12	1347.83	1355.52	1344.45	1345.71	1339.15	1308.49	1364.22	1407.98
3548.56	1278.55	1292.07	1323.35	1336.41	1332.54	1333.38	1323.94	1325.1	1318.15	1293.42	1351.59	1394.3
3550.44	1259.35	1277.5	1302.93	1319.67	1317.31	1318.13	1302.57	1310.93	1300.37	1277.61	1336.03	1382.27
3552.31	1239.32	1261.23	1288.64	1299.42	1301.17	1298.84	1285.86	1298.75	1283.67	1264.15	1321.67	1368.84
3554.17	1219.37	1246.99	1271.71	1279.6	1285.7	1285.91	1272.88	1285.5	1265.22	1245.1	1309.43	1354.46
3556.04	1202.52	1231.39	1260.05	1265.12	1265.59	1273.91	1252.98	1268.45	1246.18	1230.64	1294.89	1338.8
3557.91	1187.94	1214.49	1244.56	1250.36	1250.69	1258.88	1238.8	1250.46	1233.73	1216.38	1277.86	1324.77
3559.78	1176.19	1196.07	1226.64	1235.04	1235.73	1240.85	1223.22	1233.75	1218.56	1201.06	1267.87	1309.92
3561.65	1158.95	1176.47	1209.24	1218.32	1214.58	1222.76	1205.32	1216.22	1201.99	1184.52	1250.33	1292.8
3563.51	1143.18	1155.65	1189.25	1202.13	1190.04	1199.44	1192.44	1198.68	1186.73	1171.68	1230.9	1279.98
3565.38	1126.38	1137.84	1167.61	1179.69	1173.77	1178.07	1174.16	1178.67	1165.96	1153.69	1213.89	1265.36
3567.25	1111.96	1121.56	1151.88	1159.9	1156.13	1167	1154.41	1158.59	1147.27	1139.27	1201.41	1250.17
3569.11	1100.5	1105.8	1138.2	1145.41	1143.32	1154.9	1141.41	1139.46	1132.93	1126.74	1189.79	1242.73
3570.98	1089.27	1091.52	1124.27	1130.27	1130.93	1140.71	1125.36	1130.64	1121.5	1112.04	1182.62	1233.08
3572.84	1074.61	1081.12	1112.24	1119.53	1112.8	1122.04	1109.34	1117.57	1107.58	1094.86	1168.24	1220.55
3574.71	1059.17	1068.44	1097.47	1106.81	1096.65	1106.66	1093.88	1105.33	1095.25	1079.58	1152.9	1208.24
3576.57	1042.19	1054.38	1079.51	1085.36	1085.1	1087.48	1075.75	1089.47	1079.37	1061.55	1137.08	1192.09
3578.43	1026.13	1039.26	1060.68	1066.55	1067.69	1073.22	1062.12	1071.27	1064	1046.33	1124.27	1176.51
3580.3	1009.73	1020.08	1042.92	1049.52	1051.15	1060.08	1045.94	1052.18	1043.49	1034.32	1114.51	1163.68
3582.16	993.239	1001.96	1026.9	1035.96	1036.31	1042.14	1030.75	1039.62	1026.25	1019.89	1098.69	1152.27
3584.02	979.929	987.115	1014.93	1026.71	1020.79	1025.93	1016.56	1025.35	1012.01	1001.75	1086.65	1142.61
3585.88	967.178	972.724	1005.12	1014.11	1005.57	1015.96	1004.34	1013.26	995.84	987.311	1072.06	1134.35
3587.74	953.125	957.885	992.313	996.573	989.738	1001.37	990.759	1001.06	984.736	971.672	1058.78	1127.61
3589.6	935.631	944.078	974.911	980.503	975.602	988.549	974.286	982.438	975.156	960.419	1049.03	1122.55
3591.46	918.801	927.445	958.387	960.505	959.415	974.742	956.027	965.452	960.488	949.138	1036.46	1110.94
3593.32	902.708	912.123	939.792	944.981	945.221	955.835	940.497	948.411	946.743	933.756	1019.42	1100.22
3595.18	889.278	896.615	925.176	929.537	931.265	942.393	925.228	933.822	932.995	919.595	1004.97	1089.22
3597.04	878.968	883.868	913.439	915.375	914.768	928.22	915.732	922.473	912.234	905.607	990.532	1081.37
3598.9	866.749	870	902.044	902.07	901.993	914.982	904.328	911.333	894.117	889.574	981.269	1077.46
3600.76	853.461	860.284	888.398	888.964	888.851	903.669	889.958	895.818	880.262	879.518	976.876	1076.59
3602.61	840.476	846.039	876.32	874.916	875.759	890.557	872.975	879.697	868.631	869.588	967.415	1069.78
3604.47	829.034	831.515	861.642	865.189	863.187	874.659	855.626	862.477	858.541	855.936	960.504	1060.33
3606.32	814.14	819.7	847.707	854.232	850.95	860.862	842.355	846.956	848.487	839.977	953.2	1054.74
3608.18	801.416	808.734	835.611	844.609	838.4	846.824	830.285	837.133	833.012	824.441	945.82	1049.24
3610.04	784.704	795.067	823.791	834.865	827.494	832.591	817.624	823.917	817.922	809.153	936.947	1041.05
3611.89	772.103	779.737	808.982	819.541	810.685	816.64	805.747	812.555	806.742	794.881	925.459	1033.91
3613.74	760.045	765.356	796.045	802.234	799.069	804.398	793.142	798.729	795.931	787.356	907.341	1023.04
3615.6	751.263	750.753	783.507	789.026	784.695	789.899	778.663	783.486	785.048	776.977	891.08	1007.1
3617.45	742.658	741.082	768.707	776.605	772.275	777.022	768.465	766.952	773.313	764.138	880.67	991.24
3619.3	733.309	729.998	755.096	763.782	759.504	768.976	754.681	757.412	758.902	751.318	864.568	971.63
3621.16	714.273	714.875	743.934	750.297	746.699	751.859	740.496	742.836	743.847	738.977	850.023	947.317
3623.01	701.528	699.622	729.495	736.673	733.141	736.814	730.108	732.492	729.61	722.623	833.158	924.181
3624.86	687.363	685.666	715.575	721.277	722.101	723.86	717.085	722.56	716.76	707.866	811.83	901.346
3626.71	673.725	673.003	703.386	709.035	711.29	709.935	701.286	710.7	707.105	693.228	794.96	877.319
3628.56	661.96	662.145	686.957	697.274	698.121	699.706	686.138	695.129	695.056	679.278	777.871	852.736
3630.41	651.461	646.82	673.935	683.414	682.983	690.64	671.648	683.005	682.246	664.777	755.84	828.138
3632.26	639.199	632.848	663.108	666.596	666.469	672.882	659.535	667.138	664.64	652.51	736.3	801.823
3634.11	628.447	621.166	648.515	654.013	651.816	657.773	647.969	651.498	648.452	642.983	714.438	775.193
3635.96	609.22	608.983	634.124	638.496	634.671	639.041	632.098	637.241	630.559	629.231	689.668	749.21
3637.8	590.289	594.497	617.395	622.878	619.309	622.519	617.29	620.145	618.066	615.733	671.585	725.44
3639.65	571.446	579.382	596.252	607.684	601.673	609.924	599.852	601.979	600.543	599.16	649.699	702.899
3641.5	557.811	563.177	581.264	592.76	586.459	600.629	587.397	586.498	583.267	580.788	629.327	680.785
3643.35	546.03	548.276	567.398	577.906	571.641	586.817	573.467	574.166	568.073	561.258	613.294	659.635
3645.19	531.597	534.621	553.871	564.41	558.135	570.108	556.446	561.821	555.814	543.714	597.107	635.292
3647.04	516.504	522.197	544.849	549.085	543.67	552.007	540.509	547.794	541.282	525.947	577.497	610.332
3648.88	501.532	505.825	528.368	530.456	526.495	534.206	523.309	530.786	529.596	511.034	559.507	587.53
3650.73	487.62	487.878	510.937	511.583	509.124	517.601	505.678	512.375	512.808	493.553	539.834	563.322
3652.57	472.886	471.628	493.299	492.971	490.891	502.266	489.56	492.865	493.543	478.737	518.051	539.634
3654.42	456.405	452.283	474.306	475.389	475.574	484.201	472.415	476.033	474.068	459.983	499.064	517.782
3656.26	437.619	434.947	455.925	458.236	458.532	465.27	452.304	461.212	454.163	440.941	480.714	493
3658.1	420.867	418.312	442.082	442.558	441.563	448.299	433.854	444.044	435.961	422.43	461.422	471.668
3659.94	405.968	404.627	423.071	425.146	423.298	429.531	416.709	426.982	420.629	408.479	440.814	454.048
3661.79	389.337	387.508	408.234	409.531	407.125	412.069	403.845	411.132	406.11	390.749	418.886	433.147
3663.63	372.478	368.302	390.846	391.014	387.106	394.376	389.175	393.617	390.608	376.062	399.197	413.268
3665.47	352.996	346.302	373.14	373.306	370.532	378.114	372.841	378.243	371.687	359.253	379.76	391.184
3667.31	332.68	326.739	353.393	354.929	353.515	357.511	354.323	361.121	349.713	339.771	361.98	369.087
3669.15	317.313	310.137	336.811	336.146	335.397	338.868	333.632	342.807	329.531	323.258	343.945	348.786
3670.99	303.838	295.892	316.019	320.407	317.735	321.7	314.989	322.246	314.415	308.38	325.465	331.243
3672.83	289.309	283.277	299.655	306.701	300.979	305.858	298.313	303.591	302.471	294.438	306.856	311.239
3674.67	275.2	266.525	283.569	291.089	283.489	293.308	283.194	285.589	289.71	278.632	289.433	293.627
3676.5	255.103	252.808	269.374	279.038	266.931	281.392	269.778	271.897	275.433	266.604	273.047	274.599
3678.34	240.851	237.828	252.048	262.324	252.479	263.017	258.791	258.344	256.716	246.2	256.404	260.262
3680.18	229.391	224.718	239.826	246.66	237.26	247.434	245.185	246.091	240.991	229.803	240.238	245.286
3682.02	216.714	210.792	226.552	231.873	223.199	233.895	232.363	234.528	227.303	213.937	227.987	230.732
3683.85	203.337	199.061	215.043	217.026	210.434	220.046	214.906	220.424	214.419	203.278	219.078	216.633
3685.69	193.183	183.857	203.403	204.008	201.205	208.341	200.073	206.838	202.204	193.53	206.894	202.634
3687.52	178.69	171.754	193.493	191.819	189.16	197.704	187.738	194.166	189.228	185.708	194.401	189.702
3689.36	167.307	159.554	178.832	180.059	177.154	184.047	176.002	183.348	175.799	171.118	180.636	181.109
3691.19	156.329	150.706	166.96	170.119	166.404	173.008	166.011	171.917	167.325	157.934	167.796	171.88
3693.03	145.024	141.492	154.699	157.528	156.056	162.123	157.235	162.059	158.475	145.339	158.75	161.203
3694.86	133.006	133.688	146.189	148.184	147.811	152.846	150.511	151.229	150.206	133.146	148.357	151.426
3696.69	125.896	123.2	137.808	139.35	139.747	144.93	141.993	141.574	141.806	123.382	139.726	141.678
3698.53	117.64	114.837	132.631	129.382	131.396	139.721	132.385	133.599	130.005	113.886	130.003	133.272
3700.36	111.103	104.047	123.493	123.145	123.238	131.88	122.219	127.277	121.069	106.674	121.442	126.434
3702.19	105.382	99.1799	117.319	118.081	115.614	124.026	113.387	122.774	114.34	103.91	114.67	119.642
3704.02	101.777	89.5671	108.027	111.861	106.673	115.649	106.882	115.816	109.155	99.7761	109.371	110.839
3705.85	95.2366	84.4941	100.865	108.487	99.312	108.525	104.942	110.288	105.605	95.8286	102.587	103.41
3707.68	87.0349	78.1326	93.6753	102.966	90.7205	102.026	96.8589	103.041	100.322	90.8865	98.6763	98.866
3709.51	79.814	73.3079	88.0796	95.0306	86.0866	96.993	89.9001	93.4136	93.8091	83.8247	91.4617	93.7502
3711.34	73.6096	65.5276	82.4905	88.3531	82.7505	89.7671	82.9797	85.1331	87.1079	77.8799	85.0137	89.7144
3713.17	67.7039	64.2107	79.3945	83.2271	78.7845	82.825	77.5137	79.1311	79.0812	72.7141	79.4248	85.3512
3715	64.9946	56.3291	75.6641	78.585	74.9896	76.9658	72.0063	73.1816	71.9751	65.2463	73.6853	77.1165
3716.82	61.1633	52.8149	70.1367	74.0269	69.5774	72	67.9951	71.5107	67.533	57.6399	71.0601	71.9037
3718.65	58.0562	47.8411	62.5715	69.4305	63.9291	68.8583	62.1287	69.2366	64.7512	50.0063	65.5542	66.7852
3720.48	50.9793	42.259	56.396	63.4642	57.6215	66.3542	56.7559	63.1963	62.5723	44.4172	58.2004	62.5813
3722.31	47.0144	38.2895	52.4795	59.3732	53.4847	62.6151	53.9624	58.6558	57.6609	42.3262	52.9131	59.2478
3724.13	43.5486	37.3904	47.0037	55.4169	50.2048	59.4143	49.9409	54.4504	52.4373	42.6284	49.2117	57.2029
3725.96	41.7278	32.9263	43.5095	51.6018	48.376	55.3926	45.2727	51.7051	46.7373	42.4976	45.9763	51.9116
3727.78	38.2161	31.0181	41.115	47.1808	44.5442	50.5761	43.583	50.1509	43.6365	39.7205	44.0403	49.0914
3729.61	37.4485	29.8171	39.2808	44.6384	40.9692	46.9243	42.011	47.8543	41.5671	35.9973	41.4158	46.0441
3731.43	31.783	29.0977	37.6094	41.9712	35.5786	43.9952	39.7041	44.0042	40.2146	32.2964	39.4993	42.1924
3733.25	29.8989	26.6079	35.2891	39.0101	34.7366	41.6466	37.4731	41.3381	36.441	29.7248	37.9231	39.8023
3735.08	28.9666	24.1831	32.509	36.8776	32.9504	39.269	30.9729	39.4778	33.5944	27.4761	38.4102	37.5435
3736.9	26.9968	19.4141	28.5896	33.6377	30.4679	37.4919	26.1309	37.0872	30.8332	24.7693	36.1855	33.6185
3738.72	25.0689	17.1191	26.5752	30.8397	27.0222	34.4676	25.2534	34.9453	29.7544	24.6243	32.4319	31.6661
3740.55	25.1419	15.6211	26.6379	27.8796	22.8823	30.3485	23.1531	31.2659	28.6018	24.4248	29.79	31.0587
3742.37	24.3877	14.6301	25.5735	26.1218	22.5173	29.1344	24.428	29.8171	25.9689	22.373	28.457	29.7961
3744.19	22.8142	10.8276	22.0952	25.1877	24.5839	28.8645	23.0867	26.8704	20.6857	19.4128	27.3523	27.2902
3746.01	19.6477	7.54639	21.4238	24.0924	24.0543	26.142	20.5088	24.4839	16.8198	15.0898	25.1252	24.649
3747.83	16.0535	5.71338	21.385	22.4287	22.9341	25.9689	18.6931	20.7705	17.5974	13.0344	24.791	21.9694
3749.65	14.844	5.80737	21.8816	21.4473	19.7942	25.09	20.2314	21.085	18.4385	14.7857	23.4016	20.9695
3751.47	13.0471	7.64844	23.1614	17.5903	16.2761	23.3121	18.727	19.4363	20.942	15.9905	20.3818	20.9421
3753.29	12.7747	6.81689	20.3294	16.7864	14.702	22.9062	17.3227	20.603	18.2413	14.7151	19.2783	19.873
3755.1	12.25	6.14966	14.5884	16.757	12.3536	23.019	13.949	18.3679	15.2803	12.741	16.8206	15.3622
3756.92	7.86694	4.6062	12.0581	15.186	10.1381	20.5194	11.9426	15.4324	13.2261	9.14502	11.5037	13.6883
3758.74	5.49268	4.09888	10.6558	12.9729	8.71655	18.9617	10.1958	13.3784	13.2179	6.49072	12.3408	13.2068
3760.56	4.77271	3.0603	9.97607	12.0828	6.32629	17.0311	12.8179	15.0335	12.4683	6.22632	12.4541	14.5645
3762.37	6.28125	3.60425	11.7271	10.0559	6.89587	15.2281	13.9197	14.5225	12.3302	6.89453	9.99219	16.5581
3764.19	7.43555	2.66333	10.6184	10.8153	7.04993	12.7875	12.752	13.7112	9.56189	6.01709	8.83374	15.9005
3766	10.5349	3.25684	7.45972	10.7898	5.61218	10.7551	11.3447	12.1882	7.51819	5.70947	8.3042	13.33
3767.82	7.78662	3.37573	7.3938	11.6633	6.19543	10.6558	10.7415	9.64282	7.11621	4.81226	9.29199	11.6285
3769.63	4.51538	2.24512	7.79932	10.9714	6.20288	11.2202	9.78613	9.05347	6.94739	2.69605	11.1821	9.74707
3771.45	1.64917	0.73242	7.91431	10.5898	4.97168	11.4414	9.27344	9.89478	7.79358	3.12549	12.6477	11.0383
3773.26	0.42017	-0.35742	7.55322	8.48035	5.07727	10.5712	6.62891	9.39844	6.64417	3.12354	10.2781	11.498
3775.07	-1.15186	0.3103	7.29663	6.24463	4.12073	9.54395	4.74585	8.68872	6.5542	3.21021	8.46948	11.0747
3776.89	-0.34058	0.71875	3.97827	5.77918	2.62366	7.66882	2.99731	5.38696	4.5498	3.53125	5.50098	9.64038
3778.7	-1.18726	0.25	2.8252	5.54309	2.53564	7.56946	2.93286	4.23999	2.92285	1.70923	5.62183	7.40332
3780.51	0.22168	-4.21826	3.19605	3.99963	2.72485	6.63098	5.38892	2.59058	2.94495	0.46069	5.61816	5.37585
3782.32	1.88013	-5.63794	2.35889	5.18384	2.96252	3.58325	6.23877	3.34717	1.75317	1.40283	3.92432	4.74951
3784.13	1.28174	-4.04053	0.82666	4.25977	3.32227	0.61768	3.58032	2.32202	0.58081	-0.08472	1.79199	2.78137
3785.94	0.93164	-1.16895	1.06689	2.53613	2.62646	-0.72217	1.55664	1.87427	1.41675	-1.0708	2.90625	2.26086
3787.75	-0.47559	-0.43286	-0.86743	2.46069	2.04199	-0.45129	-1.41309	-0.58423	2.0741	0.08179	3.05249	3.04053
3789.56	-0.07056	-2.16309	-2.14917	2.67041	1.00623	0.75793	-1.74121	0.61865	1.61011	-1.75244	4.65601	2.19653
3791.37	2.44458	-8.09448	-0.53149	1.57166	0.88013	2.02478	1.38037	-0.12964	2.896	-1.11279	6.29785	2.63123
3793.18	5.19971	-7.79858	-1.10864	2.86096	1.06409	2.41943	1.69629	1.573	1.48792	-3.17944	2.17773	0.84045
3794.99	3.60767	-5.65479	0.70776	1.22144	1.22485	3.23987	1.27368	-1.03125	1.19849	-3.79688	-0.41235	-1.28076
3796.8	2.39868	-2.58276	1.29443	-0.7533	0.94751	2.64209	1.49097	-2.35767	-0.25049	-5.13599	-2.25732	-2.13867
3798.6	-1.45337	-2.41553	1.39294	-1.8501	0.48291	0.50391	-0.47583	-3.19605	0.18298	-5.19824	-1.22461	-1.82092
3800.41	-2.14868	-3.3855	-1.3219	-0.39685	-0.9386	-0.85425	0.6748	-0.85791	-0.85449	-4.14282	0.68774	-2.48462
3802.22	-2.30273	-5.56519	0.26147	1.34277	-1.19556	-1.98718	1.2168	-0.49902	-0.62195	-1.54077	0.87427	-1.00684
3804.02	-0.44702	-4.0354	-0.04053	3.20178	-1.02551	-0.91162	0.62915	-0.36182	-0.81177	-2.19531	-0.53394	-1.35107
3805.83	-2.35132	-2.61792	0.95044	1.73169	-0.4519	0.48157	0.09668	-2.1123	0.02551	0.02393	-0.76196	0.31848
3807.63	-2.10205	-1.3269	-0.79651	0.6521	0.25769	1.75366	1.87231	-1.21924	-0.82581	0.2793	-1.57373	1.25537
3809.44	-3.91406	-0.34131	-1.22949	-1.29358	0.1333	1.14172	0.6416	-1.35156	-0.34131	-0.50146	-0.73853	2.09558
3811.24	-3.31934	0.18359	-3.63733	-3.39612	-0.73828	0.245	-2.29736	0.98926	-0.62012	-0.83374	0.2373	0.57703
3813.05	-1.87866	-0.4502	-3.42993	-2.8064	-1.51746	-1.00024	-5.95996	-0.34937	-0.84192	-2.30176	1.67236	-0.61377
3814.85	-0.8418	-2.08032	-2.56836	-0.90186	-3.28125	-1.87427	-6.06885	-3.13184	0.13428	-2.07446	1.94336	-2.4093
3816.65	-3.80615	-1.80737	-2.81653	-1.08801	-2.18579	-2.28503	-5.46411	-3.09155	-0.54724	-2.17065	0.11841	-1.76697
3818.45	-4.56201	-2.1499	-1.32104	-2.0968	-0.7262	-1.13123	-1.33691	-0.39502	-0.77856	-1.89209	-0.16357	-0.73438
3820.26	-3.27856	-0.84912	-1.13831	-3.62451	-0.66931	-0.35632	-0.052	0.44873	-1.68311	-1.35132	-1.11841	-0.21619
3822.06	-2.33252	0.83472	-1.92798	-4.41003	0.70593	-0.80896	-0.41748	2.73535	-2.99011	-0.15552	-3.24268	-1.60303
3823.86	-1.31763	-0.13818	-0.41321	-3.26929	-1.40515	0.84546	-1.62695	2.96167	-3.55469	-2.21167	-3.78882	-2.67346
3825.66	-3.11914	-2.00537	-0.19482	-0.94153	-4.22827	-0.45215	-2.08545	1.03589	-3.69263	-1.15601	-4.21997	-3.07349
3827.46	-6.07105	-1.23584	-0.77161	-0.43848	-4.28503	-0.93945	0.56348	-1.08398	-3.90503	-2.63574	-6.29736	-2.41724
3829.26	-6.94824	-2.07544	-2.0354	-1.65759	-3.98474	-1.14575	-0.57642	-1.79248	-3.25134	-3.20947	-6.12695	-0.3175
3831.06	-2.81958	-4.19336	-2.80322	-3.44531	-4.8363	-0.75134	-3.60205	-2.54565	-3.84644	-2.55127	-4.57544	-0.13684
3832.86	1.88208	-2.15381	-4.25537	-2.98291	-4.05334	-0.90771	-2.79102	0.00928	-3.33923	-0.91846	-2.13892	0.8877
3834.65	1.41089	-2.74878	-3.29907	-1.50256	-4.29541	-1.11267	-2.28833	1.40088	-2.14978	-1.98438	-0.04199	1.53772
3836.45	0.38306	-0.8186	-2.85864	-0.97437	-3.86462	-1.13281	-1.98145	1.60913	-3.74011	-2.073	0.37134	-0.17395
3838.25	-1.43335	0.6665	-0.14038	-0.27393	-2.82031	-1.38879	1.18848	-1.14551	-1.41394	-1.22681	1.56836	-0.78308
3840.05	-1.96875	1.20044	-1.06238	-0.43994	-1.28796	-1.38306	-0.46655	-3.48218	0.02795	1.13696	-1.38135	-0.56775
3841.84	-2.50049	-2.10718	0.46045	-1.57385	-0.75208	0.43054	-1.54419	-2.11914	-0.33423	4.0835	-2.68237	-0.9021
3843.64	-1.56763	-1.9812	-1.05896	1.10059	-0.51892	1.72437	-2.86816	0.41968	1.80334	4.71631	-1.53247	0.72449
3845.44	-4.03125	-2.97144	-1.97217	1.0127	1.32043	-0.22974	-3.35132	2.38525	2.47302	2.88013	0.12183	1.20642
3847.23	-2.97705	-3.1731	-2.35669	-0.3457	0.73938	-1.25903	-2.71655	1.26709	0.46863	-0.28027	-0.94531	-0.03149
3849.02	-2.48901	-4.17383	-0.4696	-0.3241	-0.078	-3.46704	-0.03223	-0.03784	0.89758	-0.58276	0.42261	0.2854
3850.82	1.05371	-1.66113	1.64587	-0.96118	-0.14014	-3.86389	1.92969	-1.61816	0.52576	-0.2627	-1.06152	1.05322
3852.61	1.48193	0.99902	1.20178	-2.34009	-0.49841	-1.60693	3.06763	-1.02539	-1.19885	0.94922	-0.93921	0.44421
3854.41	0.55981	1.97583	1.35852	0.25037	-0.62317	-0.45581	2.14526	0.44312	-0.81689	1.05151	-0.13232	-0.6709
3856.2	2.00073	2.55322	1.43872	0.73718	1.33179	1.69836	1.95435	-0.96118	-0.3606	1.01563	0.57935	-0.96436
3857.99	2.12451	0.16528	0.73608	0.36755	2.14587	1.86743	1.82861	-3.10547	-0.10938	0.52832	1.44434	0.64966
3859.78	2.97339	-0.70898	1.24585	0.59705	1.98938	1.87671	2.95728	-2.98071	1.13391	-1.69849	2.32568	2.12378
3861.58	3.26074	0.3396	2.2146	0.3313	2.47314	1.72461	2.16162	-3.71265	0.99329	0.15942	0.70874	2.34119
3863.37	3.36548	3.88501	0.57544	-0.4502	1.36621	2.63745	-0.79663	-2.75464	1.10596	2.36108	0.81519	0.57971
3865.16	2.46826	4.56079	1.37878	0.3822	1.79443	0.08191	-0.9248	2.32422	2.25867	4.87231	3.20435	-0.50732
3866.95	3.02466	5.45679	3.00391	2.88806	2.18103	-0.05322	-1.06348	2.93872	2.08337	4.56567	2.94116	-1.90564
3868.74	3.91016	4.68481	1.43127	3.09521	2.17468	-0.04773	0.45532	6.66016	0.66797	2.58765	3.79443	-0.47229
3870.53	3.86768	6.36011	1.41003	2.59985	2.32214	0.63696	2.07544	6.7876	1.63745	-1.34839	3.37524	1.10608
3872.32	1.51221	7.19336	0.60999	1.36536	2.77954	1.64685	2.46948	4.17188	1.22595	-0.91455	-0.44604	1.96021
3874.1	0.19604	7.53223	1.71912	0.85852	4.43555	1.4126	2.04712	2.45337	2.05518	0.4248	-1.57275	1.88733
3875.89	1.77246	7.11279	6.25391	2.11218	7.92664	-1.16858	0.73901	3.8689	5.18909	1.71948	3.40625	0.39307

## Sheet: Figure 4
Figure 4A: Effect of aging and freeze-thaw (FT) cycles on the freezing activity of PGL (10 mg mL-1)														Figure 4B: Differential concentration of ice nucleators nm obtained by HUB analysis
Freeze-Thawing					Optimal solution obtained by HUB analysis
fice	FT Cycle 1	FT Cycle 2	FT Cycle 3		Temperature 1 (°C)	FT Cycle 1	Temperature 2 (°C)	FT Cycle 2	Temperature 3 (°C)	FT Cycle 3				Temperature 1 (°C)	nm Cycle 1	Temperature 2 (°C)	nm Cycle 2	Temperature 3 (°C)	nm Cycle 3
0.0013	-6.4575	-4.7475	-5.7575		-12.9875	0.99889	-17.09	0.99954	-16.835	0.99916				-14.9875	0.00059654	-19.09	5.3e-07	-18.835	3.981e-05
0.0026	-6.7275	-5.485	-5.87		-12.9568	0.99775	-17.0633	0.99904	-16.8047	0.99826				-14.9655	0.00063763	-19.0717	6e-07	-18.8149	4.346e-05
0.00391	-7.08	-5.5825	-6.245		-12.9261	0.99658	-17.0367	0.99849	-16.7744	0.9973				-14.9435	0.00068121	-19.0534	6.8e-07	-18.7947	4.744e-05
0.00521	-7.2375	-5.7575	-6.2925		-12.8954	0.99537	-17.0101	0.9979	-16.7441	0.99629				-14.9215	0.00072743	-19.0351	7.7e-07	-18.7746	5.176e-05
0.00651	-7.255	-6.0525	-6.385		-12.8648	0.99412	-16.9834	0.99725	-16.7138	0.9952				-14.8995	0.0007764	-19.0167	8.7e-07	-18.7545	5.644e-05
0.00781	-7.2575	-6.1075	-6.51		-12.8341	0.99284	-16.9568	0.99654	-16.6835	0.99405				-14.8775	0.00082828	-18.9984	9.9e-07	-18.7343	6.152e-05
0.00911	-7.2775	-6.1225	-6.5525		-12.8034	0.99152	-16.9301	0.99577	-16.6532	0.99283				-14.8555	0.00088318	-18.9801	1.12e-06	-18.7142	6.702e-05
0.01042	-7.31	-6.1475	-6.565		-12.7727	0.99017	-16.9035	0.99494	-16.6229	0.99153				-14.8335	0.00094128	-18.9618	1.27e-06	-18.6941	7.299e-05
0.01172	-7.3125	-6.2925	-6.62		-12.742	0.98879	-16.8768	0.99404	-16.5926	0.99016				-14.8115	0.001	-18.9435	1.44e-06	-18.6739	7.944e-05
0.01302	-7.32	-6.3425	-6.665		-12.7113	0.98737	-16.8502	0.99306	-16.5623	0.98871				-14.7896	0.00107	-18.9252	1.62e-06	-18.6538	8.644e-05
0.01432	-7.32	-6.3525	-6.6875		-12.6806	0.98592	-16.8235	0.99201	-16.5321	0.98717				-14.7675	0.00114	-18.9069	1.83e-06	-18.6336	9.4e-05
0.01563	-7.3325	-6.3575	-6.7575		-12.65	0.98443	-16.7969	0.99087	-16.5018	0.98555				-14.7456	0.00121	-18.8885	2.07e-06	-18.6135	0.00010218
0.01693	-7.3775	-6.365	-6.78		-12.6193	0.98292	-16.7702	0.98964	-16.4715	0.98383				-14.7236	0.00128	-18.8702	2.34e-06	-18.5934	0.00011103
0.01823	-7.4025	-6.37	-6.8825		-12.5886	0.98137	-16.7436	0.98832	-16.4412	0.98203				-14.7016	0.00137	-18.8519	2.64e-06	-18.5733	0.00012058
0.01953	-7.405	-6.3725	-6.9125		-12.5579	0.9798	-16.7169	0.9869	-16.4109	0.98013				-14.6796	0.00145	-18.8336	2.98e-06	-18.5531	0.0001309
0.02083	-7.4075	-6.4025	-6.9525		-12.5272	0.97819	-16.6903	0.98537	-16.3806	0.97813				-14.6576	0.00154	-18.8153	3.35e-06	-18.533	0.00014204
0.02214	-7.4125	-6.44	-7		-12.4965	0.97656	-16.6636	0.98374	-16.3503	0.97603				-14.6356	0.00163	-18.797	3.78e-06	-18.5129	0.00015405
0.02344	-7.4375	-6.48	-7.0025		-12.4658	0.9749	-16.637	0.98198	-16.32	0.97383				-14.6136	0.00173	-18.7787	4.25e-06	-18.4927	0.00016701
0.02474	-7.445	-6.52	-7.0075		-12.4352	0.97321	-16.6103	0.98011	-16.2897	0.97152				-14.5916	0.00184	-18.7604	4.78e-06	-18.4726	0.00018097
0.02604	-7.4525	-6.5225	-7.0125		-12.4045	0.9715	-16.5837	0.97811	-16.2594	0.96909				-14.5696	0.00195	-18.742	5.37e-06	-18.4524	0.00019601
0.02734	-7.4775	-6.5275	-7.0175		-12.3738	0.96977	-16.557	0.97597	-16.2291	0.96656				-14.5476	0.00206	-18.7237	6.03e-06	-18.4323	0.00021221
0.02865	-7.49	-6.555	-7.0375		-12.3431	0.96802	-16.5304	0.9737	-16.1988	0.96391				-14.5256	0.00218	-18.7054	6.77e-06	-18.4122	0.00022965
0.02995	-7.545	-6.585	-7.045		-12.3124	0.96624	-16.5038	0.97128	-16.1685	0.96114				-14.5036	0.00231	-18.6871	7.6e-06	-18.392	0.0002484
0.03125	-7.5475	-6.64	-7.085		-12.2817	0.96444	-16.4771	0.9687	-16.1382	0.95826				-14.4816	0.00244	-18.6688	8.52e-06	-18.3719	0.00026856
0.03255	-7.5575	-6.6775	-7.1		-12.251	0.96263	-16.4505	0.96597	-16.1079	0.95525				-14.4596	0.00258	-18.6505	9.55e-06	-18.3518	0.00029023
0.03385	-7.5925	-6.685	-7.105		-12.2204	0.9608	-16.4238	0.96308	-16.0776	0.95212				-14.4376	0.00273	-18.6322	1.07e-05	-18.3316	0.00031351
0.03516	-7.64	-6.695	-7.2025		-12.1897	0.95896	-16.3972	0.96001	-16.0473	0.94886				-14.4156	0.00288	-18.6138	1.197e-05	-18.3115	0.0003385
0.03646	-7.65	-6.74	-7.2175		-12.159	0.9571	-16.3705	0.95677	-16.0171	0.94548				-14.3936	0.00304	-18.5955	1.339e-05	-18.2914	0.00036531
0.03776	-7.67	-6.755	-7.24		-12.1283	0.95524	-16.3439	0.95335	-15.9868	0.94196				-14.3716	0.00321	-18.5772	1.497e-05	-18.2712	0.00039408
0.03906	-7.6725	-6.77	-7.2525		-12.0976	0.95336	-16.3172	0.94974	-15.9565	0.93832				-14.3497	0.00338	-18.5589	1.673e-05	-18.2511	0.00042492
0.04036	-7.7	-6.7775	-7.2625		-12.0669	0.95147	-16.2906	0.94594	-15.9262	0.93455				-14.3277	0.00357	-18.5406	1.868e-05	-18.231	0.00045796
0.04167	-7.72	-6.7775	-7.275		-12.0363	0.94958	-16.2639	0.94194	-15.8959	0.93064				-14.3057	0.00376	-18.5223	2.084e-05	-18.2108	0.00049336
0.04297	-7.7225	-6.78	-7.2975		-12.0056	0.94769	-16.2373	0.93775	-15.8656	0.9266				-14.2837	0.00395	-18.504	2.324e-05	-18.1907	0.00053124
0.04427	-7.76	-6.785	-7.31		-11.9749	0.94579	-16.2106	0.93334	-15.8353	0.92243				-14.2617	0.00416	-18.4856	2.59e-05	-18.1706	0.00057178
0.04557	-7.765	-6.79	-7.3175		-11.9442	0.94389	-16.184	0.92873	-15.805	0.91813				-14.2397	0.00438	-18.4673	2.885e-05	-18.1504	0.00061514
0.04688	-7.765	-6.7975	-7.335		-11.9135	0.94199	-16.1573	0.9239	-15.7747	0.9137				-14.2177	0.0046	-18.449	3.212e-05	-18.1303	0.00066149
0.04818	-7.805	-6.8025	-7.345		-11.8828	0.94009	-16.1307	0.91885	-15.7444	0.90914				-14.1957	0.00484	-18.4307	3.573e-05	-18.1102	0.000711
0.04948	-7.8425	-6.8325	-7.3525		-11.8521	0.9382	-16.104	0.91358	-15.7141	0.90444				-14.1737	0.00508	-18.4124	3.973e-05	-18.09	0.00076388
0.05078	-7.845	-6.835	-7.3625		-11.8215	0.93632	-16.0774	0.90809	-15.6838	0.89962				-14.1517	0.00534	-18.3941	4.414e-05	-18.0699	0.00082033
0.05208	-7.855	-6.835	-7.3625		-11.7908	0.93444	-16.0507	0.90237	-15.6535	0.89467				-14.1297	0.0056	-18.3758	4.902e-05	-18.0497	0.00088054
0.05339	-7.88	-6.835	-7.365		-11.7601	0.93257	-16.0241	0.89643	-15.6232	0.8896				-14.1077	0.00587	-18.3575	5.44e-05	-18.0296	0.00094475
0.05469	-7.885	-6.8475	-7.3675		-11.7294	0.93071	-15.9974	0.89026	-15.5929	0.8844				-14.0857	0.00616	-18.3392	6.034e-05	-18.0095	0.00101
0.05599	-7.9125	-6.8775	-7.38		-11.6987	0.92887	-15.9708	0.88386	-15.5626	0.87908				-14.0637	0.00645	-18.3208	6.688e-05	-17.9894	0.00109
0.05729	-7.9125	-6.88	-7.3825		-11.668	0.92704	-15.9441	0.87723	-15.5323	0.87364				-14.0417	0.00676	-18.3025	7.409e-05	-17.9692	0.00116
0.05859	-7.93	-6.9	-7.3925		-11.6373	0.92523	-15.9175	0.87037	-15.502	0.86809				-14.0197	0.00707	-18.2842	8.202e-05	-17.9491	0.00125
0.0599	-7.9725	-6.915	-7.395		-11.6067	0.92343	-15.8909	0.86329	-15.4718	0.86242				-13.9977	0.0074	-18.2659	9.075e-05	-17.929	0.00133
0.0612	-8.05	-6.92	-7.3975		-11.576	0.92165	-15.8642	0.85598	-15.4414	0.85665				-13.9757	0.00774	-18.2476	0.00010035	-17.9088	0.00143
0.0625	-8.07	-6.925	-7.405		-11.5453	0.91989	-15.8376	0.84845	-15.4112	0.85077				-13.9537	0.00809	-18.2293	0.00011089	-17.8887	0.00153
0.0638	-8.085	-6.925	-7.41		-11.5146	0.91815	-15.8109	0.8407	-15.3809	0.8448				-13.9317	0.00846	-18.211	0.00012247	-17.8685	0.00163
0.0651	-8.1	-6.9325	-7.44		-11.4839	0.91644	-15.7843	0.83274	-15.3506	0.83872				-13.9098	0.00883	-18.1926	0.00013517	-17.8484	0.00174
0.06641	-8.1075	-6.955	-7.5025		-11.4532	0.91475	-15.7576	0.82457	-15.3203	0.83256				-13.8878	0.00922	-18.1743	0.0001491	-17.8283	0.00186
0.06771	-8.1075	-6.985	-7.52		-11.4225	0.91308	-15.731	0.81619	-15.29	0.82631				-13.8658	0.00962	-18.156	0.00016437	-17.8081	0.00199
0.06901	-8.155	-6.9925	-7.5275		-11.3918	0.91144	-15.7043	0.80761	-15.2597	0.81998				-13.8438	0.01003	-18.1377	0.00018109	-17.788	0.00212
0.07031	-8.155	-7	-7.5675		-11.3612	0.90982	-15.6777	0.79884	-15.2294	0.81358				-13.8218	0.01045	-18.1194	0.00019939	-17.7679	0.00226
0.07161	-8.16	-7.0025	-7.5775		-11.3305	0.90823	-15.651	0.78989	-15.1991	0.8071				-13.7998	0.01089	-18.1011	0.00021941	-17.7477	0.00241
0.07292	-8.165	-7.03	-7.5925		-11.2998	0.90667	-15.6244	0.78076	-15.1688	0.80057				-13.7778	0.01134	-18.0828	0.00024128	-17.7276	0.00257
0.07422	-8.1875	-7.03	-7.5975		-11.2691	0.90514	-15.5977	0.77146	-15.1385	0.79397				-13.7558	0.0118	-18.0644	0.00026518	-17.7075	0.00274
0.07552	-8.195	-7.0425	-7.6075		-11.2384	0.90364	-15.5711	0.762	-15.1082	0.78733				-13.7338	0.01228	-18.0461	0.00029127	-17.6873	0.00292
0.07682	-8.2475	-7.0475	-7.6175		-11.2077	0.90217	-15.5444	0.75239	-15.0779	0.78064				-13.7118	0.01277	-18.0278	0.00031972	-17.6672	0.00311
0.07813	-8.265	-7.0675	-7.6225		-11.177	0.90072	-15.5178	0.74264	-15.0476	0.77391				-13.6898	0.01327	-18.0095	0.00035075	-17.6471	0.0033
0.07943	-8.2675	-7.075	-7.64		-11.1464	0.89931	-15.4911	0.73276	-15.0173	0.76715				-13.6678	0.01378	-17.9912	0.00038455	-17.6269	0.00351
0.08073	-8.2775	-7.08	-7.64		-11.1157	0.89793	-15.4645	0.72276	-14.987	0.76037				-13.6458	0.01431	-17.9729	0.00042135	-17.6068	0.00373
0.08203	-8.28	-7.09	-7.66		-11.085	0.89657	-15.4378	0.71266	-14.9567	0.75357				-13.6238	0.01485	-17.9546	0.0004614	-17.5867	0.00397
0.08333	-8.2825	-7.0925	-7.66		-11.0543	0.89525	-15.4112	0.70246	-14.9265	0.74676				-13.6018	0.01541	-17.9363	0.00050494	-17.5665	0.00421
0.08464	-8.2925	-7.095	-7.6775		-11.0236	0.89395	-15.3845	0.69218	-14.8962	0.73994				-13.5798	0.01597	-17.9179	0.00055226	-17.5464	0.00447
0.08594	-8.3	-7.1	-7.6775		-10.9929	0.89269	-15.3579	0.68183	-14.8659	0.73313				-13.5578	0.01655	-17.8996	0.00060364	-17.5263	0.00474
0.08724	-8.31	-7.1075	-7.695		-10.9622	0.89145	-15.3312	0.67143	-14.8356	0.72633				-13.5358	0.01715	-17.8813	0.0006594	-17.5061	0.00503
0.08854	-8.3725	-7.11	-7.7		-10.9316	0.89025	-15.3046	0.66098	-14.8053	0.71954				-13.5138	0.01775	-17.863	0.00071987	-17.486	0.00533
0.08984	-8.375	-7.1125	-7.7175		-10.9009	0.88907	-15.2779	0.6505	-14.775	0.71278				-13.4918	0.01837	-17.8447	0.00078541	-17.4658	0.00565
0.09115	-8.3775	-7.1275	-7.7225		-10.8702	0.88791	-15.2513	0.64001	-14.7447	0.70605				-13.4698	0.019	-17.8264	0.0008564	-17.4457	0.00598
0.09245	-8.4	-7.15	-7.7225		-10.8395	0.88679	-15.2247	0.62951	-14.7144	0.69936				-13.4479	0.01964	-17.8081	0.00093323	-17.4256	0.00633
0.09375	-8.4	-7.1525	-7.7325		-10.8088	0.88569	-15.198	0.61902	-14.6841	0.69271				-13.4259	0.02029	-17.7897	0.00102	-17.4054	0.0067
0.09505	-8.4225	-7.1575	-7.745		-10.7781	0.88461	-15.1714	0.60856	-14.6538	0.68611				-13.4039	0.02096	-17.7714	0.00111	-17.3853	0.00708
0.09635	-8.44	-7.1625	-7.7475		-10.7475	0.88355	-15.1447	0.59814	-14.6235	0.67957				-13.3819	0.02164	-17.7531	0.0012	-17.3652	0.00749
0.09766	-8.445	-7.165	-7.7525		-10.7168	0.88252	-15.1181	0.58776	-14.5932	0.67309				-13.3599	0.02232	-17.7348	0.00131	-17.345	0.00791
0.09896	-8.4475	-7.1775	-7.7625		-10.6861	0.88151	-15.0914	0.57745	-14.5629	0.66668				-13.3379	0.02302	-17.7165	0.00142	-17.3249	0.00835
0.10026	-8.45	-7.18	-7.7675		-10.6554	0.88051	-15.0648	0.56722	-14.5326	0.66034				-13.3159	0.02373	-17.6982	0.00154	-17.3048	0.00882
0.10156	-8.48	-7.185	-7.7775		-10.6247	0.87953	-15.0381	0.55707	-14.5023	0.65409				-13.2939	0.02445	-17.6799	0.00167	-17.2846	0.00931
0.10286	-8.525	-7.2	-7.7875		-10.594	0.87857	-15.0115	0.54703	-14.472	0.64791				-13.2719	0.02518	-17.6615	0.00182	-17.2645	0.00981
0.10417	-8.53	-7.2	-7.7925		-10.5633	0.87762	-14.9848	0.5371	-14.4417	0.64183				-13.2499	0.02592	-17.6432	0.00197	-17.2444	0.01035
0.10547	-8.5725	-7.215	-7.8175		-10.5327	0.87668	-14.9582	0.52729	-14.4114	0.63585				-13.2279	0.02666	-17.6249	0.00213	-17.2242	0.0109
0.10677	-8.6275	-7.2275	-7.82		-10.502	0.87575	-14.9315	0.51762	-14.3811	0.62996				-13.2059	0.02742	-17.6066	0.00231	-17.2041	0.01148
0.10807	-8.6275	-7.235	-7.83		-10.4713	0.87482	-14.9049	0.50809	-14.3508	0.62418				-13.1839	0.02818	-17.5883	0.0025	-17.184	0.01209
0.10938	-8.6375	-7.245	-7.83		-10.4406	0.8739	-14.8782	0.49872	-14.3206	0.61851				-13.1619	0.02895	-17.57	0.0027	-17.1638	0.01272
0.11068	-8.645	-7.2675	-7.845		-10.4099	0.87298	-14.8516	0.48952	-14.2903	0.61295				-13.1399	0.02972	-17.5517	0.00291	-17.1437	0.01338
0.11198	-8.6725	-7.27	-7.85		-10.3792	0.87207	-14.8249	0.48049	-14.26	0.6075				-13.1179	0.03051	-17.5333	0.00315	-17.1236	0.01407
0.11328	-8.705	-7.275	-7.8625		-10.3485	0.87114	-14.7983	0.47164	-14.2297	0.60217				-13.0959	0.03129	-17.515	0.0034	-17.1034	0.01479
0.11458	-8.715	-7.2775	-7.865		-10.3178	0.87021	-14.7716	0.46298	-14.1994	0.59696				-13.0739	0.03209	-17.4967	0.00366	-17.0833	0.01553
0.11589	-8.72	-7.2775	-7.8975		-10.2872	0.86928	-14.745	0.45451	-14.1691	0.59188				-13.0519	0.03288	-17.4784	0.00395	-17.0632	0.01631
0.11719	-8.7225	-7.285	-7.9		-10.2565	0.86832	-14.7183	0.44625	-14.1388	0.58692				-13.0299	0.03368	-17.4601	0.00425	-17.043	0.01712
0.11849	-8.7375	-7.285	-7.905		-10.2258	0.86736	-14.6917	0.4382	-14.1085	0.58208				-13.0079	0.03449	-17.4418	0.00458	-17.0229	0.01796
0.11979	-8.74	-7.285	-7.915		-10.1951	0.86637	-14.665	0.43036	-14.0782	0.57738				-12.986	0.03529	-17.4235	0.00493	-17.0028	0.01883
0.12109	-8.745	-7.2975	-7.92		-10.1644	0.86537	-14.6384	0.42273	-14.0479	0.5728				-12.964	0.0361	-17.4052	0.0053	-16.9826	0.01973
0.1224	-8.7525	-7.3225	-7.92		-10.1337	0.86433	-14.6118	0.41533	-14.0176	0.56836				-12.942	0.0369	-17.3868	0.00569	-16.9625	0.02067
0.1237	-8.755	-7.3275	-7.92		-10.103	0.86327	-14.5851	0.40814	-13.9873	0.56405				-12.92	0.03771	-17.3685	0.00611	-16.9424	0.02165
0.125	-8.79	-7.34	-7.9225		-10.0724	0.86218	-14.5585	0.40119	-13.957	0.55987				-12.898	0.03851	-17.3502	0.00656	-16.9222	0.02266
0.1263	-8.81	-7.3425	-7.9325		-10.0417	0.86105	-14.5318	0.39446	-13.9267	0.55582				-12.876	0.03932	-17.3319	0.00704	-16.9021	0.0237
0.1276	-8.815	-7.345	-7.9325		-10.011	0.85988	-14.5052	0.38796	-13.8964	0.5519				-12.854	0.04012	-17.3136	0.00754	-16.8819	0.02478
0.12891	-8.835	-7.3625	-7.96		-9.98031	0.85866	-14.4785	0.38168	-13.8661	0.54812				-12.832	0.04092	-17.2953	0.00808	-16.8618	0.02591
0.13021	-8.84	-7.3625	-7.9725		-9.94962	0.85739	-14.4519	0.37564	-13.8359	0.54447				-12.81	0.04171	-17.277	0.00865	-16.8417	0.02707
0.13151	-8.85	-7.365	-7.985		-9.91894	0.85608	-14.4252	0.36982	-13.8056	0.54094				-12.788	0.0425	-17.2586	0.00926	-16.8215	0.02827
0.13281	-8.8675	-7.3725	-7.99		-9.88825	0.8547	-14.3986	0.36422	-13.7753	0.53755				-12.766	0.04328	-17.2403	0.0099	-16.8014	0.0295
0.13411	-8.885	-7.375	-7.99		-9.85757	0.85327	-14.3719	0.35885	-13.745	0.53428				-12.744	0.04405	-17.222	0.01058	-16.7813	0.03078
0.13542	-8.92	-7.3925	-7.9975		-9.82688	0.85176	-14.3453	0.35371	-13.7147	0.53114				-12.722	0.04482	-17.2037	0.0113	-16.7611	0.0321
0.13672	-8.9325	-7.4025	-8.0025		-9.7962	0.85019	-14.3186	0.34878	-13.6844	0.52812				-12.7	0.04558	-17.1854	0.01206	-16.741	0.03347
0.13802	-8.935	-7.405	-8.0025		-9.76551	0.84854	-14.292	0.34406	-13.6541	0.52522				-12.678	0.04633	-17.1671	0.01287	-16.7209	0.03487
0.13932	-8.9625	-7.41	-8.02		-9.73482	0.84682	-14.2653	0.33956	-13.6238	0.52244				-12.656	0.04707	-17.1488	0.01372	-16.7007	0.03632
0.14063	-8.965	-7.425	-8.025		-9.70414	0.84501	-14.2387	0.33526	-13.5935	0.51979				-12.634	0.0478	-17.1304	0.01461	-16.6806	0.0378
0.14193	-9.0325	-7.445	-8.0325		-9.67345	0.84311	-14.212	0.33117	-13.5632	0.51724				-12.612	0.04851	-17.1121	0.01556	-16.6605	0.03934
0.14323	-9.035	-7.4475	-8.035		-9.64277	0.84111	-14.1854	0.32728	-13.5329	0.51481				-12.59	0.04921	-17.0938	0.01656	-16.6403	0.04091
0.14453	-9.0525	-7.455	-8.035		-9.61208	0.83902	-14.1587	0.32357	-13.5026	0.51249				-12.568	0.0499	-17.0755	0.01761	-16.6202	0.04253
0.14583	-9.0675	-7.485	-8.0425		-9.5814	0.83682	-14.1321	0.32006	-13.4723	0.51028				-12.5461	0.05057	-17.0572	0.01872	-16.6001	0.0442
0.14714	-9.075	-7.4875	-8.045		-9.55071	0.83452	-14.1054	0.31673	-13.442	0.50817				-12.5241	0.05123	-17.0389	0.01988	-16.5799	0.04591
0.14844	-9.105	-7.4925	-8.05		-9.52003	0.8321	-14.0788	0.31358	-13.4117	0.50616				-12.5021	0.05187	-17.0206	0.02111	-16.5598	0.04766
0.14974	-9.105	-7.5025	-8.05		-9.48934	0.82957	-14.0521	0.3106	-13.3814	0.50425				-12.4801	0.05249	-17.0023	0.02239	-16.5397	0.04946
0.15104	-9.185	-7.505	-8.0525		-9.45865	0.82691	-14.0255	0.30778	-13.3511	0.50244				-12.4581	0.0531	-16.984	0.02374	-16.5195	0.0513
0.15234	-9.2525	-7.5125	-8.06		-9.42797	0.82412	-13.9988	0.30512	-13.3208	0.50072				-12.4361	0.05369	-16.9656	0.02516	-16.4994	0.05319
0.15365	-9.2925	-7.515	-8.06		-9.39728	0.82121	-13.9722	0.30262	-13.2905	0.49909				-12.4141	0.05425	-16.9473	0.02664	-16.4793	0.05512
0.15495	-9.305	-7.5175	-8.0625		-9.3666	0.81815	-13.9456	0.30026	-13.2602	0.49755				-12.3921	0.0548	-16.929	0.02819	-16.4591	0.0571
0.15625	-9.37	-7.5175	-8.09		-9.33591	0.81496	-13.9189	0.29804	-13.23	0.49609				-12.3701	0.05533	-16.9107	0.02982	-16.439	0.05912
0.15755	-9.4525	-7.52	-8.09		-9.30523	0.81162	-13.8923	0.29596	-13.1997	0.49471				-12.3481	0.05583	-16.8924	0.03152	-16.4188	0.06119
0.15885	-9.4625	-7.5275	-8.095		-9.27454	0.80812	-13.8656	0.29401	-13.1694	0.49341				-12.3261	0.05631	-16.8741	0.0333	-16.3987	0.0633
0.16016	-9.4725	-7.5275	-8.095		-9.24385	0.80448	-13.839	0.29219	-13.1391	0.49218				-12.3041	0.05677	-16.8558	0.03516	-16.3786	0.06545
0.16146	-9.4725	-7.53	-8.095		-9.21317	0.80067	-13.8123	0.29048	-13.1088	0.49102				-12.2821	0.0572	-16.8374	0.03709	-16.3585	0.06764
0.16276	-9.4975	-7.545	-8.0975		-9.18248	0.79671	-13.7857	0.28888	-13.0785	0.48993				-12.2601	0.05761	-16.8191	0.03912	-16.3383	0.06988
0.16406	-9.51	-7.55	-8.1025		-9.1518	0.79257	-13.759	0.28738	-13.0482	0.48891				-12.2381	0.05799	-16.8008	0.04122	-16.3182	0.07216
0.16536	-9.515	-7.555	-8.105		-9.12111	0.78827	-13.7324	0.28599	-13.0179	0.48794				-12.2161	0.05835	-16.7825	0.04341	-16.298	0.07448
0.16667	-9.525	-7.555	-8.11		-9.09043	0.78379	-13.7057	0.28469	-12.9876	0.48704				-12.1941	0.05868	-16.7642	0.0457	-16.2779	0.07683
0.16797	-9.5575	-7.555	-8.135		-9.05974	0.77913	-13.6791	0.28348	-12.9573	0.48619				-12.1721	0.05899	-16.7459	0.04807	-16.2578	0.07923
0.16927	-9.575	-7.56	-8.1525		-9.02906	0.7743	-13.6524	0.28236	-12.927	0.4854				-12.1502	0.05927	-16.7276	0.05053	-16.2376	0.08167
0.17057	-9.575	-7.565	-8.16		-8.99837	0.76928	-13.6258	0.28131	-12.8967	0.48466				-12.1281	0.05952	-16.7092	0.05309	-16.2175	0.08414
0.17188	-9.5825	-7.5775	-8.1625		-8.96768	0.76408	-13.5991	0.28034	-12.8664	0.48397				-12.1062	0.05975	-16.6909	0.05575	-16.1974	0.08665
0.17318	-9.585	-7.58	-8.17		-8.937	0.75869	-13.5725	0.27944	-12.8361	0.48332				-12.0842	0.05994	-16.6726	0.0585	-16.1772	0.08919
0.17448	-9.615	-7.5875	-8.175		-8.90631	0.75312	-13.5458	0.2786	-12.8058	0.48272				-12.0622	0.06011	-16.6543	0.06135	-16.1571	0.09177
0.17578	-9.625	-7.5875	-8.185		-8.87563	0.74735	-13.5192	0.27782	-12.7755	0.48216				-12.0402	0.06025	-16.636	0.0643	-16.137	0.09438
0.17708	-9.6675	-7.59	-8.185		-8.84494	0.74139	-13.4925	0.2771	-12.7452	0.48163				-12.0182	0.06036	-16.6177	0.06735	-16.1168	0.09702
0.17839	-9.69	-7.5925	-8.185		-8.81426	0.73523	-13.4659	0.27644	-12.7149	0.48115				-11.9962	0.06044	-16.5994	0.0705	-16.0967	0.09968
0.17969	-9.6925	-7.5975	-8.185		-8.78357	0.72889	-13.4392	0.27582	-12.6847	0.48069				-11.9742	0.0605	-16.5811	0.07375	-16.0766	0.10238
0.18099	-9.7025	-7.6	-8.185		-8.75288	0.72235	-13.4126	0.27524	-12.6544	0.48027				-11.9522	0.06052	-16.5627	0.07711	-16.0564	0.1051
0.18229	-9.715	-7.61	-8.195		-8.7222	0.71561	-13.3859	0.27471	-12.6241	0.47989				-11.9302	0.06052	-16.5444	0.08057	-16.0363	0.10784
0.18359	-9.795	-7.615	-8.1975		-8.69151	0.70869	-13.3593	0.27422	-12.5938	0.47952				-11.9082	0.06049	-16.5261	0.08414	-16.0162	0.11061
0.1849	-9.8125	-7.62	-8.2		-8.66083	0.70157	-13.3326	0.27376	-12.5635	0.47919				-11.8862	0.06043	-16.5078	0.08781	-15.996	0.11339
0.1862	-9.8625	-7.66	-8.2075		-8.63014	0.69426	-13.306	0.27334	-12.5332	0.47888				-11.8642	0.06034	-16.4895	0.09158	-15.9759	0.1162
0.1875	-9.905	-7.6625	-8.21		-8.59946	0.68676	-13.2794	0.27294	-12.5029	0.4786				-11.8422	0.06022	-16.4712	0.09546	-15.9558	0.11901
0.1888	-9.915	-7.665	-8.2175		-8.56877	0.67908	-13.2527	0.27257	-12.4726	0.47833				-11.8202	0.06007	-16.4529	0.09945	-15.9356	0.12185
0.1901	-9.92	-7.6675	-8.225		-8.53809	0.67121	-13.2261	0.27223	-12.4423	0.47809				-11.7982	0.0599	-16.4345	0.10353	-15.9155	0.12469
0.19141	-9.945	-7.6875	-8.2275		-8.5074	0.66316	-13.1994	0.27191	-12.412	0.47787				-11.7762	0.0597	-16.4162	0.10772	-15.8954	0.12754
0.19271	-9.9525	-7.6925	-8.2275		-8.47671	0.65493	-13.1728	0.27161	-12.3817	0.47766				-11.7542	0.05947	-16.3979	0.11201	-15.8752	0.1304
0.19401	-9.9825	-7.695	-8.24		-8.44603	0.64652	-13.1461	0.27133	-12.3514	0.47747				-11.7322	0.05921	-16.3796	0.1164	-15.8551	0.13326
0.19531	-10.0025	-7.705	-8.25		-8.41534	0.63795	-13.1195	0.27106	-12.3211	0.47729				-11.7103	0.05893	-16.3613	0.12088	-15.8349	0.13613
0.19661	-10.02	-7.72	-8.2525		-8.38466	0.62921	-13.0928	0.27081	-12.2908	0.47713				-11.6883	0.05863	-16.343	0.12547	-15.8148	0.13899
0.19792	-10.0575	-7.74	-8.2575		-8.35397	0.62032	-13.0662	0.27057	-12.2605	0.47698				-11.6663	0.05829	-16.3247	0.13015	-15.7947	0.14185
0.19922	-10.0875	-7.7425	-8.26		-8.32329	0.61126	-13.0395	0.27034	-12.2302	0.47685				-11.6443	0.05794	-16.3063	0.13492	-15.7745	0.1447
0.20052	-10.115	-7.7425	-8.2625		-8.2926	0.60206	-13.0129	0.27013	-12.1999	0.47672				-11.6223	0.05756	-16.288	0.13978	-15.7544	0.14755
0.20182	-10.12	-7.75	-8.27		-8.26191	0.59272	-12.9862	0.26992	-12.1697	0.47661				-11.6003	0.05715	-16.2697	0.14473	-15.7343	0.15038
0.20313	-10.1325	-7.7525	-8.275		-8.23123	0.58323	-12.9596	0.26971	-12.1394	0.4765				-11.5783	0.05673	-16.2514	0.14976	-15.7142	0.1532
0.20443	-10.145	-7.755	-8.275		-8.20054	0.57362	-12.9329	0.26952	-12.1091	0.4764				-11.5563	0.05628	-16.2331	0.15487	-15.694	0.156
0.20573	-10.165	-7.76	-8.305		-8.16986	0.56389	-12.9063	0.26933	-12.0788	0.47631				-11.5343	0.05581	-16.2148	0.16006	-15.6739	0.15878
0.20703	-10.175	-7.7625	-8.31		-8.13917	0.55404	-12.8796	0.26914	-12.0485	0.47623				-11.5123	0.05532	-16.1965	0.16532	-15.6537	0.16153
0.20833	-10.19	-7.78	-8.315		-8.10849	0.54409	-12.853	0.26896	-12.0182	0.47615				-11.4903	0.05481	-16.1781	0.17065	-15.6336	0.16426
0.20964	-10.24	-7.7875	-8.32		-8.0778	0.53403	-12.8263	0.26877	-11.9879	0.47608				-11.4683	0.05428	-16.1598	0.17605	-15.6135	0.16696
0.21094	-10.2675	-7.805	-8.325		-8.04712	0.52389	-12.7997	0.26859	-11.9576	0.47601				-11.4463	0.05373	-16.1415	0.18151	-15.5933	0.16963
0.21224	-10.2925	-7.805	-8.33		-8.01643	0.51366	-12.773	0.26841	-11.9273	0.47594				-11.4243	0.05317	-16.1232	0.18702	-15.5732	0.17227
0.21354	-10.305	-7.81	-8.345		-7.98574	0.50337	-12.7464	0.26823	-11.897	0.47588				-11.4023	0.05259	-16.1049	0.19258	-15.5531	0.17486
0.21484	-10.35	-7.81	-8.345		-7.95506	0.493	-12.7197	0.26805	-11.8667	0.47583				-11.3803	0.052	-16.0866	0.19819	-15.5329	0.17742
0.21615	-10.3525	-7.815	-8.35		-7.92437	0.48259	-12.6931	0.26787	-11.8364	0.47577				-11.3583	0.05139	-16.0683	0.20383	-15.5128	0.17993
0.21745	-10.4725	-7.82	-8.3775		-7.89369	0.47213	-12.6664	0.26769	-11.8061	0.47572				-11.3363	0.05077	-16.05	0.20951	-15.4927	0.18239
0.21875	-10.48	-7.8225	-8.3875		-7.863	0.46163	-12.6398	0.2675	-11.7758	0.47567				-11.3143	0.05014	-16.0316	0.21522	-15.4725	0.18481
0.22005	-10.5	-7.8325	-8.39		-7.83232	0.45111	-12.6132	0.26731	-11.7455	0.47562				-11.2923	0.0495	-16.0133	0.22094	-15.4524	0.18717
0.22135	-10.595	-7.8325	-8.4025		-7.80163	0.44057	-12.5865	0.26712	-11.7152	0.47557				-11.2704	0.04885	-15.995	0.22668	-15.4323	0.18948
0.22266	-10.655	-7.8375	-8.425		-7.77094	0.43003	-12.5599	0.26692	-11.6849	0.47552				-11.2484	0.04819	-15.9767	0.23243	-15.4121	0.19173
0.22396	-10.675	-7.84	-8.425		-7.74026	0.41949	-12.5332	0.26672	-11.6546	0.47548				-11.2264	0.04752	-15.9584	0.23818	-15.392	0.19392
0.22526	-10.705	-7.85	-8.4275		-7.70957	0.40896	-12.5066	0.26652	-11.6243	0.47543				-11.2044	0.04684	-15.9401	0.24392	-15.3719	0.19604
0.22656	-10.705	-7.8525	-8.4275		-7.67889	0.39846	-12.4799	0.26631	-11.594	0.47538				-11.1824	0.04617	-15.9218	0.24965	-15.3517	0.1981
0.22786	-10.7775	-7.86	-8.4275		-7.6482	0.38798	-12.4533	0.26609	-11.5638	0.47533				-11.1604	0.04548	-15.9034	0.25536	-15.3316	0.20009
0.22917	-10.785	-7.8725	-8.435		-7.61752	0.37755	-12.4266	0.26587	-11.5335	0.47527				-11.1384	0.0448	-15.8851	0.26104	-15.3115	0.20201
0.23047	-10.8325	-7.8775	-8.455		-7.58683	0.36718	-12.4	0.26564	-11.5032	0.47522				-11.1164	0.04411	-15.8668	0.26669	-15.2913	0.20386
0.23177	-10.8325	-7.8925	-8.4575		-7.55615	0.35686	-12.3733	0.26541	-11.4729	0.47516				-11.0944	0.04343	-15.8485	0.27229	-15.2712	0.20563
0.23307	-10.9275	-7.905	-8.475		-7.52546	0.34661	-12.3467	0.26517	-11.4426	0.4751				-11.0724	0.04274	-15.8302	0.27784	-15.251	0.20732
0.23438	-10.965	-7.9225	-8.475		-7.49477	0.33645	-12.32	0.26492	-11.4123	0.47504				-11.0504	0.04206	-15.8119	0.28333	-15.2309	0.20893
0.23568	-11	-7.935	-8.48		-7.46409	0.32637	-12.2934	0.26466	-11.382	0.47497				-11.0284	0.04138	-15.7936	0.28875	-15.2108	0.21046
0.23698	-11.155	-7.945	-8.4825		-7.4334	0.31638	-12.2667	0.2644	-11.3517	0.4749				-11.0064	0.04071	-15.7752	0.2941	-15.1906	0.21191
0.23828	-11.1575	-7.965	-8.49		-7.40272	0.30651	-12.2401	0.26413	-11.3214	0.47482				-10.9844	0.04004	-15.7569	0.29936	-15.1705	0.21327
0.23958	-11.2075	-7.97	-8.4925		-7.37203	0.29674	-12.2134	0.26385	-11.2911	0.47474				-10.9624	0.03939	-15.7386	0.30453	-15.1504	0.21454
0.24089	-11.235	-7.98	-8.495		-7.34135	0.2871	-12.1868	0.26357	-11.2608	0.47465				-10.9404	0.03874	-15.7203	0.3096	-15.1302	0.21572
0.24219	-11.4975	-7.985	-8.5025		-7.31066	0.27758	-12.1601	0.26327	-11.2305	0.47456				-10.9184	0.0381	-15.702	0.31457	-15.1101	0.21681
0.24349	-11.515	-7.995	-8.5075		-7.27997	0.26819	-12.1335	0.26297	-11.2002	0.47446				-10.8964	0.03747	-15.6837	0.31942	-15.09	0.21781
0.24479	-11.5675	-7.995	-8.5225		-7.24929	0.25895	-12.1068	0.26266	-11.1699	0.47435				-10.8744	0.03685	-15.6654	0.32415	-15.0698	0.21871
0.24609	-11.575	-7.9975	-8.5225		-7.2186	0.24986	-12.0802	0.26234	-11.1396	0.47423				-10.8524	0.03625	-15.6471	0.32875	-15.0497	0.21952
0.2474	-11.625	-8.02	-8.5275		-7.18792	0.24092	-12.0535	0.26201	-11.1093	0.47411				-10.8305	0.03567	-15.6288	0.33321	-15.0296	0.22023
0.2487	-11.665	-8.02	-8.53		-7.15723	0.23214	-12.0269	0.26167	-11.0791	0.47398				-10.8085	0.0351	-15.6104	0.33753	-15.0094	0.22085
0.25	-11.715	-8.0275	-8.53		-7.12655	0.22352	-12.0003	0.26132	-11.0488	0.47384				-10.7865	0.03455	-15.5921	0.34169	-14.9893	0.22136
0.2513	-11.755	-8.03	-8.545		-7.09586	0.21507	-11.9736	0.26096	-11.0185	0.47368				-10.7645	0.03402	-15.5738	0.3457	-14.9692	0.22178
0.2526	-11.7675	-8.06	-8.545		-7.06518	0.2068	-11.947	0.26059	-10.9882	0.47352				-10.7425	0.03351	-15.5555	0.34953	-14.949	0.2221
0.25391	-11.805	-8.06	-8.5475		-7.03449	0.1987	-11.9203	0.26021	-10.9579	0.47334				-10.7205	0.03302	-15.5372	0.3532	-14.9289	0.22232
0.25521	-11.985	-8.06	-8.5525		-7.0038	0.19078	-11.8937	0.25982	-10.9276	0.47316				-10.6985	0.03255	-15.5189	0.35669	-14.9088	0.22244
0.25651	-12.015	-8.0675	-8.5525		-6.97312	0.18305	-11.867	0.25941	-10.8973	0.47296				-10.6765	0.03211	-15.5006	0.35999	-14.8886	0.22246
0.25781	-12.025	-8.0675	-8.56		-6.94243	0.17551	-11.8404	0.259	-10.867	0.47274				-10.6545	0.0317	-15.4822	0.3631	-14.8685	0.22238
0.25911	-12.1825	-8.07	-8.57		-6.91175	0.16815	-11.8137	0.25858	-10.8367	0.47251				-10.6325	0.03132	-15.4639	0.36602	-14.8484	0.2222
0.26042	-12.26	-8.095	-8.575		-6.88106	0.16099	-11.7871	0.25814	-10.8064	0.47227				-10.6105	0.03096	-15.4456	0.36874	-14.8282	0.22192
0.26172	-12.3275	-8.125	-8.5775		-6.85038	0.15401	-11.7604	0.25769	-10.7761	0.47201				-10.5885	0.03063	-15.4273	0.37125	-14.8081	0.22153
0.26302	-12.495	-8.1275	-8.5825		-6.81969	0.14724	-11.7338	0.25723	-10.7458	0.47173				-10.5665	0.03034	-15.409	0.37355	-14.788	0.22105
0.26432	-12.6075	-8.13	-8.59		-6.78901	0.14065	-11.7071	0.25676	-10.7155	0.47143				-10.5445	0.03007	-15.3907	0.37563	-14.7678	0.22048
0.26563	-12.63	-8.1325	-8.5925		-6.75832	0.13426	-11.6805	0.25628	-10.6852	0.47111				-10.5225	0.02985	-15.3724	0.3775	-14.7477	0.2198
0.26693	-12.77	-8.1375	-8.6025		-6.72763	0.12807	-11.6538	0.25578	-10.6549	0.47077				-10.5005	0.02965	-15.354	0.37914	-14.7276	0.21903
0.26823	-12.7775	-8.1425	-8.61		-6.69695	0.12207	-11.6272	0.25527	-10.6246	0.47041				-10.4785	0.0295	-15.3357	0.38056	-14.7074	0.21816
0.26953	-12.81	-8.15	-8.61		-6.66626	0.11626	-11.6005	0.25475	-10.5943	0.47003				-10.4565	0.02938	-15.3174	0.38176	-14.6873	0.2172
0.27083	-13.085	-8.175	-8.625		-6.63558	0.11064	-11.5739	0.25421	-10.564	0.46962				-10.4345	0.0293	-15.2991	0.38272	-14.6671	0.21614
0.27214	-13.0875	-8.1825	-8.6325		-6.60489	0.10522	-11.5472	0.25366	-10.5337	0.46919				-10.4125	0.02927	-15.2808	0.38346	-14.647	0.215
0.27344	-13.125	-8.185	-8.65		-6.57421	0.09999	-11.5206	0.2531	-10.5035	0.46873				-10.3905	0.02927	-15.2625	0.38396	-14.6269	0.21376
0.27474	-13.16	-8.19	-8.65		-6.54352	0.09494	-11.4939	0.25252	-10.4732	0.46824				-10.3686	0.02932	-15.2442	0.38423	-14.6067	0.21243
0.27604	-13.255	-8.2225	-8.6525		-6.51283	0.09008	-11.4673	0.25193	-10.4429	0.46773				-10.3466	0.02941	-15.2258	0.38426	-14.5866	0.21102
0.27734	-13.3925	-8.2425	-8.6525		-6.48215	0.0854	-11.4406	0.25133	-10.4126	0.46718				-10.3246	0.02955	-15.2075	0.38406	-14.5665	0.20952
0.27865	-13.3975	-8.2525	-8.655		-6.45146	0.08091	-11.414	0.25071	-10.3823	0.4666				-10.3026	0.02974	-15.1892	0.38363	-14.5463	0.20794
0.27995	-13.4425	-8.265	-8.665		-6.42078	0.07659	-11.3874	0.25008	-10.352	0.46599				-10.2806	0.02998	-15.1709	0.38296	-14.5262	0.20628
0.28125	-13.5025	-8.265	-8.6775		-6.39009	0.07244	-11.3607	0.24943	-10.3217	0.46534				-10.2586	0.03026	-15.1526	0.38207	-14.5061	0.20454
0.28255	-13.51	-8.2675	-8.6975		-6.35941	0.06847	-11.3341	0.24877	-10.2914	0.46466				-10.2366	0.0306	-15.1343	0.38094	-14.4859	0.20272
0.28385	-13.595	-8.275	-8.7		-6.32872	0.06466	-11.3074	0.24809	-10.2611	0.46394				-10.2146	0.03099	-15.116	0.37959	-14.4658	0.20082
0.28516	-13.6	-8.3	-8.7125		-6.29804	0.06102	-11.2808	0.2474	-10.2308	0.46318				-10.1926	0.03144	-15.0976	0.37801	-14.4457	0.19886
0.28646	-13.61	-8.3275	-8.715		-6.26735	0.05753	-11.2541	0.24669	-10.2005	0.46238				-10.1706	0.03194	-15.0793	0.37621	-14.4255	0.19683
0.28776	-13.6125	-8.33	-8.715		-6.23666	0.05421	-11.2275	0.24597	-10.1702	0.46154				-10.1486	0.03249	-15.061	0.37419	-14.4054	0.19473
0.28906	-13.63	-8.345	-8.7175		-6.20598	0.05103	-11.2008	0.24523	-10.1399	0.46065				-10.1266	0.03311	-15.0427	0.37195	-14.3853	0.19256
0.29036	-13.6475	-8.37	-8.7175		-6.17529	0.048	-11.1742	0.24447	-10.1096	0.45972				-10.1046	0.03378	-15.0244	0.3695	-14.3651	0.19033
0.29167	-13.74	-8.3825	-8.725		-6.14461	0.04512	-11.1475	0.2437	-10.0793	0.45874				-10.0826	0.03451	-15.0061	0.36685	-14.345	0.18805
0.29297	-13.7625	-8.3875	-8.7275		-6.11392	0.04237	-11.1209	0.24291	-10.049	0.45771				-10.0606	0.03531	-14.9878	0.36399	-14.3249	0.18571
0.29427	-13.775	-8.395	-8.735		-6.08324	0.03976	-11.0942	0.24211	-10.0187	0.45663				-10.0386	0.03617	-14.9695	0.36094	-14.3047	0.18331
0.29557	-13.8125	-8.4025	-8.7375		-6.05255	0.03728	-11.0676	0.24129	-9.98845	0.4555				-10.0166	0.03709	-14.9512	0.35769	-14.2846	0.18086
0.29688	-13.8425	-8.405	-8.7425		-6.02186	0.03493	-11.0409	0.24045	-9.95815	0.45432				-9.99464	0.03808	-14.9328	0.35426	-14.2645	0.17837
0.29818	-13.85	-8.4075	-8.745		-5.99118	0.0327	-11.0143	0.2396	-9.92786	0.45308				-9.97264	0.03913	-14.9145	0.35065	-14.2443	0.17583
0.29948	-13.85	-8.4125	-8.755		-5.96049	0.03058	-10.9876	0.23873	-9.89756	0.45178				-9.95065	0.04025	-14.8962	0.34686	-14.2242	0.17325
0.30078	-13.855	-8.4175	-8.7575		-5.92981	0.02858	-10.961	0.23784	-9.86727	0.45042				-9.92865	0.04144	-14.8779	0.34291	-14.2041	0.17063
0.30208	-13.8575	-8.4325	-8.7625		-5.89912	0.02669	-10.9343	0.23694	-9.83697	0.449				-9.90666	0.0427	-14.8596	0.33879	-14.1839	0.16798
0.30339	-13.875	-8.435	-8.775		-5.86844	0.02491	-10.9077	0.23602	-9.80668	0.44752				-9.88466	0.04403	-14.8413	0.33452	-14.1638	0.16529
0.30469	-13.88	-8.4425	-8.785		-5.83775	0.02322	-10.8811	0.23508	-9.77638	0.44598				-9.86267	0.04543	-14.823	0.33011	-14.1436	0.16257
0.30599	-13.9	-8.4525	-8.79		-5.80707	0.02163	-10.8544	0.23413	-9.74609	0.44437				-9.84067	0.0469	-14.8046	0.32555	-14.1235	0.15982
0.30729	-13.9025	-8.48	-8.805		-5.77638	0.02013	-10.8277	0.23315	-9.7158	0.4427				-9.81868	0.04845	-14.7863	0.32087	-14.1034	0.15705
0.30859	-13.9025	-8.505	-8.8075		-5.74569	0.01872	-10.8011	0.23216	-9.6855	0.44095				-9.79668	0.05007	-14.768	0.31606	-14.0832	0.15426
0.3099	-13.91	-8.5075	-8.8175		-5.71501	0.0174	-10.7744	0.23116	-9.65521	0.43914				-9.77469	0.05177	-14.7497	0.31113	-14.0631	0.15145
0.3112	-13.915	-8.5175	-8.8325		-5.68432	0.01615	-10.7478	0.23013	-9.62491	0.43726				-9.75269	0.05354	-14.7314	0.30609	-14.043	0.14862
0.3125	-13.9325	-8.52	-8.8325		-5.65364	0.01498	-10.7212	0.22909	-9.59462	0.4353				-9.7307	0.05538	-14.7131	0.30095	-14.0228	0.14578
0.3138	-13.94	-8.5375	-8.84		-5.62295	0.01389	-10.6945	0.22803	-9.56432	0.43327				-9.7087	0.05731	-14.6948	0.29572	-14.0027	0.14293
0.3151	-13.955	-8.545	-8.85		-5.59227	0.01286	-10.6679	0.22695	-9.53403	0.43116				-9.68671	0.05931	-14.6764	0.2904	-13.9826	0.14007
0.31641	-13.975	-8.545	-8.8625		-5.56158	0.0119	-10.6412	0.22586	-9.50373	0.42898				-9.66471	0.06139	-14.6581	0.28501	-13.9624	0.13721
0.31771	-13.985	-8.545	-8.875		-5.53089	0.011	-10.6146	0.22475	-9.47344	0.42672				-9.64272	0.06355	-14.6398	0.27955	-13.9423	0.13435
0.31901	-14.0025	-8.5675	-8.885		-5.50021	0.01016	-10.5879	0.22362	-9.44315	0.42438				-9.62072	0.06578	-14.6215	0.27402	-13.9222	0.13148
0.32031	-14.0075	-8.575	-8.91		-5.46952	0.00938	-10.5613	0.22247	-9.41285	0.42196				-9.59873	0.0681	-14.6032	0.26844	-13.902	0.12862
0.32161	-14.06	-8.575	-8.9175		-5.43884	0.00865	-10.5346	0.22131	-9.38256	0.41946				-9.57673	0.07049	-14.5849	0.26282	-13.8819	0.12577
0.32292	-14.0925	-8.58	-8.9275		-5.40815	0.00797	-10.508	0.22012	-9.35226	0.41688				-9.55474	0.07296	-14.5666	0.25716	-13.8618	0.12292
0.32422	-14.1	-8.58	-8.93		-5.37747	0.00733	-10.4813	0.21892	-9.32197	0.41422				-9.53274	0.07552	-14.5482	0.25147	-13.8416	0.12008
0.32552	-14.1075	-8.5875	-8.93		-5.34678	0.00675	-10.4547	0.21771	-9.29167	0.41148				-9.51075	0.07815	-14.5299	0.24575	-13.8215	0.11726
0.32682	-14.13	-8.5925	-8.945		-5.3161	0.0062	-10.428	0.21647	-9.26138	0.40865				-9.48875	0.08086	-14.5116	0.24002	-13.8014	0.11445
0.32813	-14.1425	-8.6025	-8.9575		-5.28541	0.00569	-10.4014	0.21522	-9.23108	0.40574				-9.46676	0.08365	-14.4933	0.23428	-13.7812	0.11166
0.32943	-14.17	-8.6075	-8.965		-5.25472	0.00522	-10.3747	0.21395	-9.20079	0.40274				-9.44476	0.08652	-14.475	0.22855	-13.7611	0.10888
0.33073	-14.18	-8.6075	-8.97		-5.22404	0.00478	-10.3481	0.21266	-9.17049	0.39966				-9.42277	0.08946	-14.4567	0.22281	-13.741	0.10613
0.33203	-14.1925	-8.625	-8.9775		-5.19335	0.00438	-10.3214	0.21136	-9.1402	0.3965				-9.40077	0.09248	-14.4384	0.21709	-13.7208	0.1034
0.33333	-14.2025	-8.6275	-8.98		-5.16267	0.00401	-10.2948	0.21004	-9.10991	0.39326				-9.37878	0.09558	-14.42	0.21139	-13.7007	0.1007
0.33464	-14.2025	-8.63	-8.985		-5.13198	0.00366	-10.2682	0.2087	-9.07961	0.38993				-9.35678	0.09876	-14.4017	0.20572	-13.6806	0.09802
0.33594	-14.21	-8.64	-8.99		-5.1013	0.00334	-10.2415	0.20734	-9.04932	0.38651				-9.33479	0.102	-14.3834	0.20008	-13.6604	0.09537
0.33724	-14.215	-8.68	-8.9925		-5.07061	0.00305	-10.2149	0.20597	-9.01902	0.38302				-9.31279	0.10533	-14.3651	0.19447	-13.6403	0.09275
0.33854	-14.215	-8.6925	-9		-5.03992	0.00278	-10.1882	0.20459	-8.98873	0.37944				-9.2908	0.10872	-14.3468	0.18891	-13.6202	0.09016
0.33984	-14.2275	-8.7	-9.0175		-5.00924	0.00253	-10.1616	0.20318	-8.95843	0.37578				-9.2688	0.11219	-14.3285	0.1834	-13.6	0.08761
0.34115	-14.235	-8.7025	-9.0175		-4.97855	0.0023	-10.1349	0.20176	-8.92814	0.37204				-9.24681	0.11572	-14.3102	0.17794	-13.5799	0.08509
0.34245	-14.2425	-8.715	-9.025		-4.94787	0.00209	-10.1083	0.20032	-8.89784	0.36822				-9.22481	0.11932	-14.2919	0.17254	-13.5597	0.0826
0.34375	-14.25	-8.725	-9.05		-4.91718	0.0019	-10.0816	0.19887	-8.86755	0.36432				-9.20282	0.12299	-14.2736	0.16721	-13.5396	0.08015
0.34505	-14.255	-8.7375	-9.0675		-4.8865	0.00172	-10.055	0.1974	-8.83726	0.36035				-9.18082	0.12672	-14.2552	0.16194	-13.5195	0.07774
0.34635	-14.2575	-8.74	-9.075		-4.85581	0.00156	-10.0283	0.19592	-8.80696	0.3563				-9.15883	0.13052	-14.2369	0.15675	-13.4993	0.07536
0.34766	-14.2625	-8.745	-9.075		-4.82513	0.00141	-10.0017	0.19442	-8.77667	0.35217				-9.13683	0.13437	-14.2186	0.15163	-13.4792	0.07303
0.34896	-14.265	-8.7625	-9.0775		-4.79444	0.00127	-9.97502	0.19291	-8.74637	0.34797				-9.11484	0.13829	-14.2003	0.1466	-13.4591	0.07074
0.35026	-14.265	-8.775	-9.0925		-4.76375	0.00115	-9.94837	0.19138	-8.71608	0.3437				-9.09284	0.14226	-14.182	0.14164	-13.4389	0.06848
0.35156	-14.2675	-8.7775	-9.095		-4.73307	0.00104	-9.92172	0.18984	-8.68578	0.33937				-9.07085	0.14628	-14.1637	0.13678	-13.4188	0.06627
0.35286	-14.2675	-8.7825	-9.115		-4.70238	0.00093416	-9.89508	0.18828	-8.65549	0.33496				-9.04885	0.15035	-14.1454	0.132	-13.3987	0.06411
0.35417	-14.28	-8.825	-9.145		-4.6717	0.0008401	-9.86843	0.18671	-8.62519	0.33049				-9.02686	0.15447	-14.127	0.12732	-13.3785	0.06198
0.35547	-14.285	-8.8475	-9.1475		-4.64101	0.00075448	-9.84178	0.18512	-8.5949	0.32596				-9.00486	0.15863	-14.1087	0.12273	-13.3584	0.0599
0.35677	-14.2975	-8.8775	-9.16		-4.61033	0.00067662	-9.81513	0.18353	-8.56461	0.32137				-8.98287	0.16284	-14.0904	0.11823	-13.3383	0.05786
0.35807	-14.3025	-8.8875	-9.165		-4.57964	0.00060588	-9.78848	0.18191	-8.53431	0.31673				-8.96087	0.16708	-14.0721	0.11384	-13.3181	0.05587
0.35938	-14.305	-8.9	-9.17		-4.54895	0.00054167	-9.76184	0.18029	-8.50402	0.31203				-8.93888	0.17136	-14.0538	0.10954	-13.298	0.05392
0.36068	-14.315	-8.9325	-9.175		-4.51827	0.00048344	-9.73519	0.17865	-8.47372	0.30727				-8.91688	0.17567	-14.0355	0.10535	-13.2779	0.05201
0.36198	-14.3175	-8.9325	-9.18		-4.48758	0.00043068	-9.70854	0.177	-8.44343	0.30247				-8.89489	0.18001	-14.0172	0.10126	-13.2577	0.05016
0.36328	-14.325	-8.935	-9.18		-4.4569	0.00038292	-9.68189	0.17534	-8.41313	0.29763				-8.87289	0.18437	-13.9988	0.09727	-13.2376	0.04834
0.36458	-14.33	-8.935	-9.205		-4.42621	0.00033973	-9.65524	0.17367	-8.38284	0.29274				-8.8509	0.18875	-13.9805	0.09339	-13.2175	0.04657
0.36589	-14.3375	-8.9375	-9.225		-4.39553	0.00030071	-9.6286	0.17198	-8.35254	0.28781				-8.8289	0.19315	-13.9622	0.08961	-13.1973	0.04484
0.36719	-14.34	-8.94	-9.2325		-4.36484	0.00026549	-9.60195	0.17029	-8.32225	0.28285				-8.80691	0.19756	-13.9439	0.08594	-13.1772	0.04316
0.36849	-14.355	-8.9475	-9.245		-4.33416	0.00023372	-9.5753	0.16858	-8.29195	0.27785				-8.78491	0.20198	-13.9256	0.08237	-13.1571	0.04153
0.36979	-14.37	-8.9625	-9.2475		-4.30347	0.0002051	-9.54865	0.16687	-8.26166	0.27282				-8.76292	0.2064	-13.9073	0.07891	-13.1369	0.03993
0.37109	-14.3825	-8.965	-9.265		-4.27278	0.00017934	-9.52201	0.16514	-8.23137	0.26777				-8.74092	0.21082	-13.889	0.07555	-13.1168	0.03839
0.3724	-14.39	-8.97	-9.275		-4.2421	0.00015617	-9.49536	0.1634	-8.20107	0.2627				-8.71893	0.21524	-13.8706	0.0723	-13.0967	0.03688
0.3737	-14.3925	-8.9725	-9.2775		-4.21141	0.00013535	-9.46871	0.16166	-8.17078	0.25761				-8.69693	0.21965	-13.8523	0.06915	-13.0765	0.03542
0.375	-14.395	-8.98	-9.2825		-4.18073	0.00011667	-9.44206	0.1599	-8.14048	0.25251				-8.67494	0.22404	-13.834	0.0661	-13.0564	0.034
0.3763	-14.4075	-8.9875	-9.305		-4.15004	9.991e-05	-9.41541	0.15814	-8.11019	0.24739				-8.65294	0.22841	-13.8157	0.06315	-13.0363	0.03262
0.3776	-14.4125	-8.99	-9.305		-4.11936	8.489e-05	-9.38877	0.15637	-8.07989	0.24227				-8.63095	0.23277	-13.7974	0.06031	-13.0161	0.03129
0.37891	-14.4175	-9	-9.3125		-4.08867	7.145e-05	-9.36212	0.1546	-8.0496	0.23714				-8.60895	0.23709	-13.7791	0.05756	-12.996	0.02999
0.38021	-14.4375	-9.025	-9.315		-4.05798	5.943e-05	-9.33547	0.15281	-8.0193	0.23201				-8.58696	0.24138	-13.7608	0.05492	-12.9758	0.02874
0.38151	-14.4475	-9.0275	-9.3175		-4.0273	4.869e-05	-9.30882	0.15102	-7.98901	0.22689				-8.56496	0.24563	-13.7424	0.05237	-12.9557	0.02753
0.38281	-14.4475	-9.0425	-9.34		-3.99661	3.91e-05	-9.28217	0.14922	-7.95872	0.22177				-8.54297	0.24984	-13.7241	0.04991	-12.9356	0.02635
0.38411	-14.4525	-9.045	-9.36		-3.96593	3.055e-05	-9.25553	0.14742	-7.92842	0.21667				-8.52097	0.25401	-13.7058	0.04755	-12.9154	0.02522
0.38542	-14.455	-9.05	-9.3625		-3.93524	2.293e-05	-9.22888	0.14561	-7.89813	0.21158				-8.49898	0.25812	-13.6875	0.04528	-12.8953	0.02412
0.38672	-14.465	-9.085	-9.3775		-3.90456	1.615e-05	-9.20223	0.14379	-7.86783	0.20651				-8.47698	0.26217	-13.6692	0.04311	-12.8752	0.02306
0.38802	-14.4725	-9.1175	-9.3925		-3.87387	1.012e-05	-9.17558	0.14198	-7.83754	0.20146				-8.45499	0.26616	-13.6509	0.04102	-12.855	0.02204
0.38932	-14.4775	-9.1275	-9.3925		-3.84319	4.76e-06	-9.14893	0.14015	-7.80724	0.19644				-8.43299	0.27009	-13.6326	0.03901	-12.8349	0.02105
0.39063	-14.49	-9.1325	-9.46		-3.8125	0	-9.12229	0.13833	-7.77695	0.19145				-8.411	0.27394	-13.6143	0.0371	-12.8148	0.0201
0.39193	-14.505	-9.1625	-9.475				-9.09564	0.1365	-7.74665	0.18649				-8.389	0.27772	-13.5959	0.03526	-12.7946	0.01919
0.39323	-14.51	-9.1625	-9.4775				-9.06899	0.13467	-7.71636	0.18157				-8.36701	0.28141	-13.5776	0.03351	-12.7745	0.0183
0.39453	-14.525	-9.1625	-9.4875				-9.04234	0.13283	-7.68607	0.17668				-8.34501	0.28502	-13.5593	0.03183	-12.7544	0.01745
0.39583	-14.5275	-9.1875	-9.51				-9.0157	0.13099	-7.65577	0.17184				-8.32302	0.28854	-13.541	0.03023	-12.7342	0.01664
0.39714	-14.5275	-9.21	-9.52				-8.98905	0.12916	-7.62548	0.16705				-8.30102	0.29197	-13.5227	0.0287	-12.7141	0.01585
0.39844	-14.53	-9.2175	-9.5275				-8.9624	0.12732	-7.59518	0.1623				-8.27903	0.29529	-13.5044	0.02725	-12.694	0.0151
0.39974	-14.535	-9.24	-9.5375				-8.93575	0.12548	-7.56489	0.1576				-8.25703	0.29851	-13.4861	0.02587	-12.6738	0.01437
0.40104	-14.55	-9.245	-9.55				-8.9091	0.12364	-7.53459	0.15296				-8.23504	0.30163	-13.4678	0.02455	-12.6537	0.01368
0.40234	-14.5525	-9.26	-9.5525				-8.88246	0.1218	-7.5043	0.14838				-8.21304	0.30463	-13.4494	0.0233	-12.6336	0.01301
0.40365	-14.5575	-9.2825	-9.58				-8.85581	0.11996	-7.474	0.14386				-8.19105	0.30751	-13.4311	0.02211	-12.6134	0.01237
0.40495	-14.5675	-9.2925	-9.595				-8.82916	0.11812	-7.44371	0.13939				-8.16905	0.31027	-13.4128	0.02099	-12.5933	0.01175
0.40625	-14.575	-9.3125	-9.6175				-8.80251	0.11629	-7.41341	0.135				-8.14706	0.31291	-13.3945	0.01992	-12.5732	0.01117
0.40755	-14.585	-9.325	-9.6325				-8.77586	0.11446	-7.38312	0.13067				-8.12506	0.31543	-13.3762	0.01892	-12.553	0.01061
0.40885	-14.5925	-9.36	-9.6625				-8.74922	0.11263	-7.35283	0.12641				-8.10307	0.31781	-13.3579	0.01796	-12.5329	0.01007
0.41016	-14.595	-9.375	-9.715				-8.72257	0.1108	-7.32253	0.12222				-8.08107	0.32006	-13.3396	0.01707	-12.5128	0.00955
0.41146	-14.6	-9.3775	-9.7825				-8.69592	0.10898	-7.29224	0.1181				-8.05908	0.32217	-13.3212	0.01622	-12.4926	0.00906
0.41276	-14.6	-9.38	-9.805				-8.66927	0.10716	-7.26194	0.11406				-8.03708	0.32413	-13.3029	0.01542	-12.4725	0.0086
0.41406	-14.605	-9.385	-9.8625				-8.64263	0.10534	-7.23165	0.11009				-8.01509	0.32596	-13.2846	0.01467	-12.4523	0.00815
0.41536	-14.6125	-9.415	-9.87				-8.61598	0.10353	-7.20135	0.1062				-7.99309	0.32764	-13.2663	0.01396	-12.4322	0.00772
0.41667	-14.6175	-9.4175	-9.88				-8.58933	0.10173	-7.17106	0.10239				-7.9711	0.32917	-13.248	0.0133	-12.4121	0.00732
0.41797	-14.625	-9.435	-9.89				-8.56268	0.09993	-7.14076	0.09866				-7.9491	0.33055	-13.2297	0.01268	-12.3919	0.00693
0.41927	-14.6275	-9.4675	-9.9075				-8.53603	0.09813	-7.11047	0.09501				-7.92711	0.33178	-13.2114	0.0121	-12.3718	0.00656
0.42057	-14.64	-9.48	-9.9225				-8.50939	0.09635	-7.08018	0.09144				-7.90511	0.33286	-13.193	0.01156	-12.3517	0.00621
0.42188	-14.645	-9.485	-9.9475				-8.48274	0.09457	-7.04988	0.08795				-7.88312	0.33378	-13.1747	0.01106	-12.3315	0.00588
0.42318	-14.6475	-9.495	-9.95				-8.45609	0.0928	-7.01959	0.08455				-7.86112	0.33454	-13.1564	0.01059	-12.3114	0.00557
0.42448	-14.6625	-9.5125	-9.96				-8.42944	0.09103	-6.98929	0.08123				-7.83913	0.33515	-13.1381	0.01015	-12.2913	0.00527
0.42578	-14.6625	-9.525	-9.9875				-8.40279	0.08928	-6.959	0.07799				-7.81713	0.3356	-13.1198	0.00975	-12.2711	0.00498
0.42708	-14.6725	-9.53	-10.04				-8.37615	0.08753	-6.9287	0.07484				-7.79514	0.33588	-13.1015	0.00938	-12.251	0.00472
0.42839	-14.685	-9.565	-10.205				-8.3495	0.08579	-6.89841	0.07177				-7.77314	0.33601	-13.0832	0.00904	-12.2309	0.00446
0.42969	-14.69	-9.575	-10.28				-8.32285	0.08407	-6.86811	0.06879				-7.75115	0.33598	-13.0648	0.00872	-12.2107	0.00422
0.43099	-14.695	-9.58	-10.405				-8.2962	0.08235	-6.83782	0.06589				-7.72915	0.33578	-13.0465	0.00843	-12.1906	0.004
0.43229	-14.695	-9.58	-10.415				-8.26956	0.08064	-6.80753	0.06307				-7.70716	0.33543	-13.0282	0.00817	-12.1705	0.00378
0.43359	-14.6975	-9.5975	-10.4775				-8.24291	0.07894	-6.77723	0.06033				-7.68516	0.33492	-13.0099	0.00793	-12.1503	0.00358
0.4349	-14.705	-9.6275	-10.6575				-8.21626	0.07725	-6.74694	0.05768				-7.66317	0.33425	-12.9916	0.00772	-12.1302	0.0034
0.4362	-14.7075	-9.6775	-10.6625				-8.18961	0.07558	-6.71664	0.05511				-7.64117	0.33342	-12.9733	0.00753	-12.1101	0.00322
0.4375	-14.71	-9.6775	-10.695				-8.16296	0.07392	-6.68635	0.05262				-7.61918	0.33244	-12.955	0.00735	-12.0899	0.00305
0.4388	-14.7125	-9.6875	-10.7375				-8.13632	0.07226	-6.65605	0.05021				-7.59718	0.3313	-12.9367	0.0072	-12.0698	0.0029
0.4401	-14.715	-9.74	-10.745				-8.10967	0.07062	-6.62576	0.04788				-7.57519	0.33	-12.9183	0.00707	-12.0497	0.00275
0.44141	-14.72	-9.8225	-10.8325				-8.08302	0.069	-6.59546	0.04563				-7.55319	0.32856	-12.9	0.00695	-12.0295	0.00262
0.44271	-14.7225	-9.8525	-10.9475				-8.05637	0.06738	-6.56517	0.04345				-7.5312	0.32696	-12.8817	0.00686	-12.0094	0.0025
0.44401	-14.7275	-9.955	-10.965				-8.02972	0.06578	-6.53487	0.04136				-7.5092	0.32522	-12.8634	0.00677	-11.9893	0.00238
0.44531	-14.7375	-10.0375	-11.035				-8.00308	0.06419	-6.50458	0.03933				-7.48721	0.32334	-12.8451	0.00671	-11.9691	0.00227
0.44661	-14.7525	-10.1125	-11.08				-7.97643	0.06262	-6.47429	0.03738				-7.46521	0.32131	-12.8268	0.00666	-11.949	0.00218
0.44792	-14.755	-10.235	-11.3325				-7.94978	0.06106	-6.44399	0.03551				-7.44322	0.31914	-12.8085	0.00662	-11.9289	0.00209
0.44922	-14.7575	-10.3725	-11.555				-7.92313	0.05951	-6.4137	0.0337				-7.42122	0.31684	-12.7902	0.00659	-11.9087	0.002
0.45052	-14.76	-10.445	-11.84				-7.89648	0.05798	-6.3834	0.03197				-7.39923	0.3144	-12.7718	0.00658	-11.8886	0.00193
0.45182	-14.76	-10.4825	-11.845				-7.86984	0.05647	-6.35311	0.0303				-7.37723	0.31183	-12.7535	0.00658	-11.8684	0.00186
0.45313	-14.7675	-10.495	-11.845				-7.84319	0.05496	-6.32281	0.0287				-7.35524	0.30914	-12.7352	0.0066	-11.8483	0.00181
0.45443	-14.77	-10.5325	-11.925				-7.81654	0.05348	-6.29252	0.02716				-7.33324	0.30632	-12.7169	0.00662	-11.8282	0.00175
0.45573	-14.77	-10.57	-11.9725				-7.78989	0.05201	-6.26222	0.02569				-7.31125	0.30338	-12.6986	0.00665	-11.808	0.00171
0.45703	-14.78	-10.585	-11.9725				-7.76325	0.05055	-6.23193	0.02428				-7.28925	0.30033	-12.6803	0.0067	-11.7879	0.00167
0.45833	-14.785	-10.595	-11.9925				-7.7366	0.04911	-6.20164	0.02293				-7.26726	0.29717	-12.662	0.00675	-11.7678	0.00164
0.45964	-14.7875	-10.6025	-12.075				-7.70995	0.04769	-6.17134	0.02164				-7.24526	0.2939	-12.6436	0.00681	-11.7476	0.00161
0.46094	-14.7925	-10.665	-12.175				-7.6833	0.04628	-6.14105	0.0204				-7.22327	0.29053	-12.6253	0.00688	-11.7275	0.0016
0.46224	-14.7975	-10.71	-12.2925				-7.65665	0.04489	-6.11075	0.01922				-7.20127	0.28706	-12.607	0.00696	-11.7074	0.00158
0.46354	-14.8025	-10.8	-12.2975				-7.63001	0.04352	-6.08046	0.0181				-7.17928	0.2835	-12.5887	0.00705	-11.6872	0.00158
0.46484	-14.805	-10.8575	-12.32				-7.60336	0.04216	-6.05016	0.01703				-7.15728	0.27985	-12.5704	0.00714	-11.6671	0.00158
0.46615	-14.8075	-10.875	-12.3625				-7.57671	0.04082	-6.01987	0.016				-7.13529	0.27611	-12.5521	0.00724	-11.647	0.00158
0.46745	-14.8075	-11.105	-12.375				-7.55006	0.03949	-5.98957	0.01503				-7.11329	0.27229	-12.5338	0.00735	-11.6268	0.0016
0.46875	-14.81	-11.2	-12.53				-7.52341	0.03818	-5.95928	0.0141				-7.0913	0.2684	-12.5154	0.00747	-11.6067	0.00161
0.47005	-14.815	-11.27	-12.67				-7.49677	0.03689	-5.92898	0.01322				-7.0693	0.26444	-12.4971	0.00759	-11.5866	0.00164
0.47135	-14.8175	-11.525	-12.715				-7.47012	0.03562	-5.89869	0.01238				-7.04731	0.26041	-12.4788	0.00772	-11.5664	0.00167
0.47266	-14.8175	-11.535	-12.78				-7.44347	0.03437	-5.8684	0.01159				-7.02531	0.25632	-12.4605	0.00785	-11.5463	0.0017
0.47396	-14.8225	-11.5375	-12.82				-7.41682	0.03313	-5.8381	0.01083				-7.00332	0.25217	-12.4422	0.00799	-11.5262	0.00174
0.47526	-14.8275	-11.54	-12.9325				-7.39018	0.03191	-5.80781	0.01012				-6.98132	0.24798	-12.4239	0.00814	-11.506	0.00179
0.47656	-14.8275	-11.8075	-13.005				-7.36353	0.0307	-5.77751	0.00944				-6.95933	0.24373	-12.4056	0.00829	-11.4859	0.00184
0.47786	-14.84	-11.815	-13.12				-7.33688	0.02952	-5.74722	0.0088				-6.93733	0.23945	-12.3872	0.00844	-11.4658	0.0019
0.47917	-14.8425	-11.925	-13.135				-7.31023	0.02835	-5.71692	0.00819				-6.91534	0.23513	-12.3689	0.0086	-11.4456	0.00197
0.48047	-14.845	-11.985	-13.1575				-7.28358	0.0272	-5.68663	0.00761				-6.89334	0.23077	-12.3506	0.00877	-11.4255	0.00204
0.48177	-14.8475	-12.0225	-13.185				-7.25694	0.02606	-5.65633	0.00707				-6.87135	0.22639	-12.3323	0.00894	-11.4054	0.00211
0.48307	-14.8525	-12.0475	-13.195				-7.23029	0.02495	-5.62604	0.00656				-6.84935	0.22199	-12.314	0.00912	-11.3852	0.0022
0.48438	-14.8775	-12.0775	-13.24				-7.20364	0.02385	-5.59575	0.00607				-6.82736	0.21757	-12.2957	0.0093	-11.3651	0.00229
0.48568	-14.88	-12.1	-13.28				-7.17699	0.02277	-5.56545	0.00562				-6.80536	0.21313	-12.2774	0.00948	-11.345	0.00238
0.48698	-14.8925	-12.1375	-13.2925				-7.15034	0.02171	-5.53516	0.00519				-6.78337	0.20869	-12.2591	0.00967	-11.3248	0.00248
0.48828	-14.895	-12.2175	-13.3				-7.1237	0.02066	-5.50486	0.00479				-6.76137	0.20424	-12.2407	0.00987	-11.3047	0.00259
0.48958	-14.8975	-12.38	-13.34				-7.09705	0.01963	-5.47457	0.00441				-6.73938	0.19979	-12.2224	0.01007	-11.2845	0.00271
0.49089	-14.8975	-12.485	-13.35				-7.0704	0.01862	-5.44427	0.00405				-6.71738	0.19535	-12.2041	0.01027	-11.2644	0.00283
0.49219	-14.8975	-12.515	-13.365				-7.04375	0.01763	-5.41398	0.00371				-6.69539	0.19091	-12.1858	0.01048	-11.2443	0.00296
0.49349	-14.8975	-12.5725	-13.3775				-7.01711	0.01665	-5.38368	0.0034				-6.67339	0.18648	-12.1675	0.01069	-11.2241	0.0031
0.49479	-14.9025	-12.765	-13.4075				-6.99046	0.01569	-5.35339	0.0031				-6.6514	0.18207	-12.1492	0.0109	-11.204	0.00325
0.49609	-14.905	-12.805	-13.425				-6.96381	0.01475	-5.3231	0.00282				-6.6294	0.17768	-12.1309	0.01112	-11.1839	0.0034
0.4974	-14.9075	-12.815	-13.445				-6.93716	0.01383	-5.2928	0.00257				-6.60741	0.17331	-12.1126	0.01135	-11.1637	0.00356
0.4987	-14.91	-12.895	-13.53				-6.91051	0.01292	-5.26251	0.00232				-6.58541	0.16897	-12.0942	0.01158	-11.1436	0.00373
0.5	-14.92	-12.9075	-13.5475				-6.88387	0.01203	-5.23221	0.0021				-6.56342	0.16466	-12.0759	0.01181	-11.1235	0.0039
0.5013	-14.9275	-12.925	-13.56				-6.85722	0.01116	-5.20192	0.00188				-6.54142	0.16039	-12.0576	0.01204	-11.1033	0.00409
0.5026	-14.93	-12.98	-13.57				-6.83057	0.0103	-5.17162	0.00169				-6.51943	0.15615	-12.0393	0.01228	-11.0832	0.00429
0.50391	-14.93	-13.005	-13.5975				-6.80392	0.00946	-5.14133	0.0015				-6.49743	0.15195	-12.021	0.01252	-11.0631	0.00449
0.50521	-14.93	-13.0725	-13.6125				-6.77727	0.00864	-5.11103	0.00133				-6.47544	0.14779	-12.0027	0.01277	-11.0429	0.0047
0.50651	-14.9325	-13.125	-13.635				-6.75063	0.00783	-5.08074	0.00117				-6.45344	0.14368	-11.9844	0.01302	-11.0228	0.00492
0.50781	-14.94	-13.25	-13.655				-6.72398	0.00704	-5.05044	0.00102				-6.43145	0.13961	-11.966	0.01328	-11.0027	0.00516
0.50911	-14.945	-13.255	-13.66				-6.69733	0.00627	-5.02015	0.00087854				-6.40945	0.1356	-11.9477	0.01353	-10.9825	0.0054
0.51042	-14.945	-13.29	-13.6775				-6.67068	0.00551	-4.98986	0.00074915				-6.38746	0.13163	-11.9294	0.0138	-10.9624	0.00565
0.51172	-14.9575	-13.385	-13.6875				-6.64404	0.00477	-4.95956	0.00062894				-6.36546	0.12773	-11.9111	0.01406	-10.9423	0.00592
0.51302	-14.96	-13.45	-13.69				-6.61739	0.00404	-4.92927	0.00051733				-6.34347	0.12388	-11.8928	0.01433	-10.9221	0.00619
0.51432	-14.965	-13.455	-13.705				-6.59074	0.00333	-4.89897	0.00041378				-6.32147	0.12009	-11.8745	0.01461	-10.902	0.00648
0.51563	-14.9675	-13.485	-13.725				-6.56409	0.00263	-4.86868	0.00031779				-6.29948	0.11636	-11.8562	0.01488	-10.8819	0.00678
0.51693	-14.97	-13.51	-13.765				-6.53744	0.00195	-4.83838	0.00022886				-6.27748	0.11269	-11.8378	0.01516	-10.8617	0.00709
0.51823	-14.97	-13.52	-13.7925				-6.5108	0.00129	-4.80809	0.00014654				-6.25549	0.10908	-11.8195	0.01545	-10.8416	0.00741
0.51953	-14.97	-13.5325	-13.795				-6.48415	0.00063606	-4.77779	7.039e-05				-6.23349	0.10554	-11.8012	0.01573	-10.8215	0.00774
0.52083	-14.9725	-13.57	-13.8025				-6.4575	0	-4.7475	0				-6.2115	0.10207	-11.7829	0.01603	-10.8013	0.00809
0.52214	-14.9775	-13.58	-13.8025											-6.1895	0.09866	-11.7646	0.01632	-10.7812	0.00845
0.52344	-14.98	-13.58	-13.83											-6.16751	0.09532	-11.7463	0.01662	-10.761	0.00883
0.52474	-14.98	-13.58	-13.835											-6.14551	0.09205	-11.728	0.01692	-10.7409	0.00922
0.52604	-14.98	-13.6225	-13.85											-6.12352	0.08885	-11.7096	0.01723	-10.7208	0.00962
0.52734	-14.9825	-13.6375	-13.8575											-6.10152	0.08573	-11.6913	0.01754	-10.7006	0.01004
0.52865	-14.985	-13.645	-13.8625											-6.07953	0.08267	-11.673	0.01785	-10.6805	0.01047
0.52995	-14.985	-13.6525	-13.87											-6.05753	0.07968	-11.6547	0.01817	-10.6604	0.01092
0.53125	-14.985	-13.6625	-13.89											-6.03554	0.07676	-11.6364	0.01849	-10.6402	0.01138
0.53255	-14.9875	-13.6775	-13.8925											-6.01354	0.07392	-11.6181	0.01881	-10.6201	0.01186
0.53385	-14.99	-13.69	-13.9175											-5.99155	0.07115	-11.5998	0.01914	-10.6	0.01236
0.53516	-14.9925	-13.7425	-13.92											-5.96955	0.06845	-11.5815	0.01947	-10.5798	0.01287
0.53646	-15.0025	-13.755	-13.9225											-5.94756	0.06582	-11.5631	0.0198	-10.5597	0.01341
0.53776	-15.0025	-13.7725	-13.9275											-5.92556	0.06326	-11.5448	0.02014	-10.5396	0.01395
0.53906	-15.01	-13.775	-13.9375											-5.90357	0.06077	-11.5265	0.02048	-10.5194	0.01452
0.54036	-15.01	-13.785	-13.94											-5.88157	0.05835	-11.5082	0.02082	-10.4993	0.0151
0.54167	-15.015	-13.79	-13.955											-5.85958	0.056	-11.4899	0.02117	-10.4792	0.01571
0.54297	-15.0175	-13.7975	-13.975											-5.83758	0.05372	-11.4716	0.02152	-10.459	0.01633
0.54427	-15.02	-13.8	-14.0025											-5.81559	0.05151	-11.4533	0.02188	-10.4389	0.01697
0.54557	-15.02	-13.8025	-14.0125											-5.79359	0.04936	-11.435	0.02223	-10.4188	0.01763
0.54688	-15.0225	-13.81	-14.085											-5.7716	0.04728	-11.4166	0.02259	-10.3986	0.01831
0.54818	-15.0225	-13.81	-14.1025											-5.7496	0.04527	-11.3983	0.02296	-10.3785	0.01901
0.54948	-15.025	-13.8225	-14.11											-5.72761	0.04333	-11.38	0.02332	-10.3584	0.01973
0.55078	-15.03	-13.8425	-14.115											-5.70561	0.04144	-11.3617	0.02369	-10.3382	0.02047
0.55208	-15.03	-13.8525	-14.1325											-5.68362	0.03962	-11.3434	0.02407	-10.3181	0.02123
0.55339	-15.04	-13.8525	-14.1425											-5.66162	0.03786	-11.3251	0.02444	-10.298	0.02202
0.55469	-15.0425	-13.875	-14.165											-5.63963	0.03617	-11.3068	0.02482	-10.2778	0.02282
0.55599	-15.05	-13.88	-14.17											-5.61763	0.03453	-11.2884	0.0252	-10.2577	0.02365
0.55729	-15.05	-13.895	-14.17											-5.59564	0.03295	-11.2701	0.02559	-10.2376	0.0245
0.55859	-15.0525	-13.9175	-14.175											-5.57364	0.03143	-11.2518	0.02597	-10.2174	0.02537
0.5599	-15.0525	-13.93	-14.1975											-5.55165	0.02996	-11.2335	0.02636	-10.1973	0.02627
0.5612	-15.0575	-13.9475	-14.2											-5.52965	0.02855	-11.2152	0.02676	-10.1771	0.02719
0.5625	-15.0575	-13.955	-14.2025											-5.50766	0.02719	-11.1969	0.02715	-10.157	0.02813
0.5638	-15.06	-13.97	-14.2075											-5.48566	0.02589	-11.1786	0.02755	-10.1369	0.02909
0.5651	-15.0625	-13.9775	-14.21											-5.46367	0.02463	-11.1602	0.02795	-10.1167	0.03008
0.56641	-15.0675	-13.9775	-14.2125											-5.44167	0.02343	-11.1419	0.02835	-10.0966	0.03109
0.56771	-15.0725	-13.9775	-14.23											-5.41968	0.02227	-11.1236	0.02876	-10.0765	0.03212
0.56901	-15.0725	-13.9825	-14.235											-5.39768	0.02116	-11.1053	0.02917	-10.0563	0.03318
0.57031	-15.0725	-14.0025	-14.24											-5.37569	0.0201	-11.087	0.02958	-10.0362	0.03426
0.57161	-15.075	-14.0375	-14.2425											-5.35369	0.01908	-11.0687	0.02999	-10.0161	0.03537
0.57292	-15.0825	-14.0425	-14.245											-5.3317	0.0181	-11.0504	0.0304	-9.99594	0.0365
0.57422	-15.085	-14.0425	-14.2475											-5.3097	0.01717	-11.032	0.03082	-9.9758	0.03765
0.57552	-15.085	-14.065	-14.25											-5.28771	0.01627	-11.0137	0.03124	-9.95567	0.03883
0.57682	-15.09	-14.075	-14.265											-5.26571	0.01542	-10.9954	0.03166	-9.93553	0.04003
0.57813	-15.09	-14.0875	-14.285											-5.24372	0.0146	-10.9771	0.03208	-9.9154	0.04126
0.57943	-15.09	-14.0925	-14.2875											-5.22172	0.01382	-10.9588	0.03251	-9.89526	0.04251
0.58073	-15.0925	-14.0975	-14.2925											-5.19973	0.01308	-10.9405	0.03293	-9.87513	0.04378
0.58203	-15.0975	-14.1	-14.2975											-5.17773	0.01237	-10.9222	0.03336	-9.85499	0.04508
0.58333	-15.0975	-14.1225	-14.2975											-5.15574	0.01169	-10.9039	0.03379	-9.83486	0.0464
0.58464	-15.1025	-14.13	-14.3025											-5.13374	0.01104	-10.8855	0.03422	-9.81472	0.04775
0.58594	-15.105	-14.14	-14.3075											-5.11175	0.01043	-10.8672	0.03465	-9.79459	0.04911
0.58724	-15.11	-14.1525	-14.3175											-5.08975	0.00984	-10.8489	0.03509	-9.77446	0.05051
0.58854	-15.1125	-14.1575	-14.32											-5.06776	0.00928	-10.8306	0.03552	-9.75432	0.05192
0.58984	-15.115	-14.1625	-14.335											-5.04576	0.00876	-10.8123	0.03596	-9.73419	0.05335
0.59115	-15.125	-14.1625	-14.34											-5.02377	0.00825	-10.794	0.03639	-9.71405	0.05481
0.59245	-15.125	-14.175	-14.3425											-5.00177	0.00777	-10.7757	0.03683	-9.69392	0.05629
0.59375	-15.1325	-14.1825	-14.3525											-4.97978	0.00732	-10.7574	0.03727	-9.67378	0.05779
0.59505	-15.135	-14.185	-14.375											-4.95778	0.00689	-10.739	0.03771	-9.65365	0.05931
0.59635	-15.145	-14.195	-14.375											-4.93579	0.00648	-10.7207	0.03815	-9.63351	0.06085
0.59766	-15.145	-14.205	-14.3825											-4.91379	0.00609	-10.7024	0.03859	-9.61338	0.06242
0.59896	-15.1475	-14.2075	-14.3925											-4.8918	0.00573	-10.6841	0.03903	-9.59324	0.064
0.60026	-15.1575	-14.22	-14.3925											-4.8698	0.00538	-10.6658	0.03948	-9.57311	0.0656
0.60156	-15.1575	-14.22	-14.405											-4.84781	0.00505	-10.6475	0.03992	-9.55298	0.06722
0.60286	-15.16	-14.2275	-14.4075											-4.82581	0.00474	-10.6292	0.04036	-9.53284	0.06885
0.60417	-15.1625	-14.23	-14.41											-4.80382	0.00445	-10.6108	0.0408	-9.51271	0.07051
0.60547	-15.165	-14.255	-14.4175											-4.78182	0.00417	-10.5925	0.04125	-9.49257	0.07218
0.60677	-15.17	-14.255	-14.435											-4.75983	0.00391	-10.5742	0.04169	-9.47244	0.07386
0.60807	-15.1725	-14.255	-14.4375											-4.73783	0.00366	-10.5559	0.04213	-9.4523	0.07557
0.60938	-15.195	-14.26	-14.44											-4.71584	0.00343	-10.5376	0.04257	-9.43217	0.07728
0.61068	-15.1975	-14.285	-14.4425											-4.69384	0.00321	-10.5193	0.04301	-9.41203	0.07901
0.61198	-15.205	-14.2875	-14.4575											-4.67185	0.003	-10.501	0.04346	-9.3919	0.08075
0.61328	-15.205	-14.2925	-14.4625											-4.64985	0.0028	-10.4826	0.0439	-9.37176	0.08251
0.61458	-15.2075	-14.31	-14.4675											-4.62786	0.00262	-10.4643	0.04434	-9.35163	0.08427
0.61589	-15.21	-14.3175	-14.4775											-4.60586	0.00245	-10.446	0.04477	-9.3315	0.08605
0.61719	-15.2125	-14.33	-14.49											-4.58387	0.00228	-10.4277	0.04521	-9.31136	0.08783
0.61849	-15.2175	-14.335	-14.495											-4.56187	0.00213	-10.4094	0.04565	-9.29123	0.08962
0.61979	-15.2175	-14.34	-14.505											-4.53988	0.00199	-10.3911	0.04609	-9.27109	0.09142
0.62109	-15.2225	-14.3525	-14.51											-4.51788	0.00185	-10.3728	0.04652	-9.25096	0.09323
0.6224	-15.225	-14.3725	-14.525											-4.49589	0.00173	-10.3544	0.04695	-9.23082	0.09504
0.6237	-15.23	-14.385	-14.535											-4.47389	0.00161	-10.3361	0.04738	-9.21069	0.09685
0.625	-15.2425	-14.4125	-14.5425											-4.4519	0.0015	-10.3178	0.04781	-9.19055	0.09867
0.6263	-15.245	-14.4125	-14.55											-4.4299	0.00139	-10.2995	0.04824	-9.17042	0.10049
0.6276	-15.245	-14.42	-14.5575											-4.40791	0.0013	-10.2812	0.04867	-9.15028	0.10231
0.62891	-15.2475	-14.4225	-14.5625											-4.38591	0.0012	-10.2629	0.04909	-9.13015	0.10413
0.63021	-15.255	-14.425	-14.565											-4.36392	0.00112	-10.2446	0.04951	-9.11002	0.10595
0.63151	-15.26	-14.44	-14.57											-4.34192	0.00104	-10.2263	0.04993	-9.08988	0.10776
0.63281	-15.26	-14.445	-14.585											-4.31993	0.00096462	-10.2079	0.05035	-9.06975	0.10957
0.63411	-15.265	-14.445	-14.5875											-4.29793	0.00089497	-10.1896	0.05077	-9.04961	0.11138
0.63542	-15.265	-14.4475	-14.595											-4.27594	0.00082995	-10.1713	0.05118	-9.02948	0.11318
0.63672	-15.27	-14.4475	-14.5975											-4.25394	0.00076929	-10.153	0.05159	-9.00934	0.11497
0.63802	-15.28	-14.465	-14.6											-4.23195	0.00071272	-10.1347	0.05199	-8.98921	0.11675
0.63932	-15.28	-14.4675	-14.6125											-4.20995	0.00066	-10.1164	0.0524	-8.96907	0.11852
0.64063	-15.2825	-14.48	-14.6225											-4.18796	0.00061089	-10.0981	0.0528	-8.94894	0.12028
0.64193	-15.2825	-14.485	-14.6225											-4.16596	0.00056516	-10.0798	0.0532	-8.9288	0.12203
0.64323	-15.285	-14.485	-14.625											-4.14397	0.00052261	-10.0614	0.05359	-8.90867	0.12376
0.64453	-15.285	-14.4925	-14.625											-4.12197	0.00048303	-10.0431	0.05398	-8.88854	0.12547
0.64583	-15.2875	-14.495	-14.625											-4.09998	0.00044623	-10.0248	0.05437	-8.8684	0.12717
0.64714	-15.2875	-14.505	-14.6275											-4.07798	0.00041204	-10.0065	0.05475	-8.84827	0.12885
0.64844	-15.29	-14.5075	-14.6275											-4.05599	0.00038029	-9.98818	0.05513	-8.82813	0.13051
0.64974	-15.305	-14.5125	-14.63											-4.03399	0.00035082	-9.96987	0.05551	-8.808	0.13215
0.65104	-15.3125	-14.5175	-14.635											-4.012	0.00032348	-9.95156	0.05588	-8.78786	0.13377
0.65234	-15.315	-14.52	-14.6375											-3.99	0.00029813	-9.93324	0.05625	-8.76773	0.13536
0.65365	-15.315	-14.525	-14.64											-3.96801	0.00027463	-9.91493	0.05661	-8.74759	0.13693
0.65495	-15.32	-14.54	-14.645											-3.94601	0.00025286	-9.89661	0.05697	-8.72746	0.13847
0.65625	-15.3225	-14.5425	-14.6475											-3.92402	0.00023271	-9.8783	0.05733	-8.70732	0.13999
0.65755	-15.3225	-14.55	-14.6575											-3.90202	0.00021406	-9.85999	0.05768	-8.68719	0.14147
0.65885	-15.3225	-14.55	-14.6625											-3.88003	0.00019682	-9.84167	0.05802	-8.66706	0.14293
0.66016	-15.3225	-14.5625	-14.6675											-3.85803	0.00018087	-9.82336	0.05836	-8.64692	0.14435
0.66146	-15.325	-14.57	-14.6825											-3.83604	0.00016614	-9.80505	0.0587	-8.62679	0.14574
0.66276	-15.325	-14.58	-14.69											-3.81404	0.00015254	-9.78673	0.05903	-8.60665	0.1471
0.66406	-15.3325	-14.585	-14.705											-3.79205	0.00013998	-9.76842	0.05936	-8.58652	0.14842
0.66536	-15.335	-14.5875	-14.705											-3.77005	0.0001284	-9.75011	0.05968	-8.56638	0.14971
0.66667	-15.335	-14.5925	-14.715											-3.74806	0.00011771	-9.73179	0.05999	-8.54625	0.15096
0.66797	-15.3425	-14.6	-14.715											-3.72606	0.00010787	-9.71348	0.0603	-8.52611	0.15217
0.66927	-15.345	-14.6075	-14.7175											-3.70407	9.88e-05	-9.69517	0.0606	-8.50598	0.15334
0.67057	-15.345	-14.61	-14.725											-3.68207	9.045e-05	-9.67685	0.0609	-8.48584	0.15447
0.67188	-15.355	-14.615	-14.7525											-3.66008	8.277e-05	-9.65854	0.0612	-8.46571	0.15556
0.67318	-15.355	-14.615	-14.77											-3.63808	7.57e-05	-9.64023	0.06148	-8.44558	0.1566
0.67448	-15.3575	-14.6275	-14.7725											-3.61609	6.92e-05	-9.62191	0.06176	-8.42544	0.1576
0.67578	-15.3575	-14.63	-14.7775											-3.59409	6.324e-05	-9.6036	0.06204	-8.40531	0.15856
0.67708	-15.3575	-14.635	-14.7875											-3.5721	5.775e-05	-9.58528	0.06231	-8.38517	0.15947
0.67839	-15.36	-14.635	-14.7875											-3.5501	5.272e-05	-9.56697	0.06257	-8.36504	0.16034
0.67969	-15.36	-14.6425	-14.79											-3.52811	4.811e-05	-9.54866	0.06283	-8.3449	0.16116
0.68099	-15.3625	-14.665	-14.7925											-3.50611	4.387e-05	-9.53034	0.06308	-8.32477	0.16193
0.68229	-15.375	-14.6775	-14.795											-3.48412	3.999e-05	-9.51203	0.06332	-8.30463	0.16265
0.68359	-15.3775	-14.685	-14.795											-3.46212	3.644e-05	-9.49372	0.06356	-8.2845	0.16332
0.6849	-15.3775	-14.6925	-14.7975											-3.44013	3.319e-05	-9.4754	0.06379	-8.26436	0.16394
0.6862	-15.3825	-14.7	-14.8											-3.41813	3.021e-05	-9.45709	0.06402	-8.24423	0.16451
0.6875	-15.385	-14.71	-14.8025											-3.39614	2.748e-05	-9.43878	0.06423	-8.2241	0.16504
0.6888	-15.385	-14.715	-14.8025											-3.37414	2.499e-05	-9.42046	0.06444	-8.20396	0.1655
0.6901	-15.3875	-14.7175	-14.8125											-3.35215	2.272e-05	-9.40215	0.06465	-8.18383	0.16592
0.69141	-15.3875	-14.725	-14.82											-3.33015	2.064e-05	-9.38384	0.06484	-8.16369	0.16629
0.69271	-15.39	-14.7275	-14.8275											-3.30816	1.874e-05	-9.36552	0.06503	-8.14356	0.1666
0.69401	-15.3925	-14.765	-14.84											-3.28616	1.701e-05	-9.34721	0.06522	-8.12342	0.16686
0.69531	-15.395	-14.7675	-14.845											-3.26417	1.544e-05	-9.3289	0.06539	-8.10329	0.16706
0.69661	-15.3975	-14.77	-14.8525											-3.24217	1.4e-05	-9.31058	0.06556	-8.08315	0.16722
0.69792	-15.3975	-14.77	-14.86											-3.22018	1.269e-05	-9.29227	0.06572	-8.06302	0.16731
0.69922	-15.3975	-14.7725	-14.86											-3.19818	1.149e-05	-9.27395	0.06587	-8.04288	0.16736
0.70052	-15.4	-14.7725	-14.8625											-3.17619	1.041e-05	-9.25564	0.06602	-8.02275	0.16735
0.70182	-15.4025	-14.775	-14.865											-3.15419	9.42e-06	-9.23733	0.06616	-8.00262	0.16729
0.70313	-15.405	-14.78	-14.865											-3.1322	8.52e-06	-9.21901	0.06629	-7.98248	0.16717
0.70443	-15.41	-14.78	-14.8675											-3.1102	7.7e-06	-9.2007	0.06641	-7.96235	0.167
0.70573	-15.4125	-14.7875	-14.8725											-3.08821	6.96e-06	-9.18239	0.06653	-7.94221	0.16678
0.70703	-15.415	-14.7925	-14.8825											-3.06621	6.29e-06	-9.16407	0.06664	-7.92208	0.1665
0.70833	-15.415	-14.7925	-14.8825											-3.04422	5.68e-06	-9.14576	0.06674	-7.90194	0.16617
0.70964	-15.4225	-14.8075	-14.89											-3.02222	5.13e-06	-9.12745	0.06683	-7.88181	0.16579
0.71094	-15.4225	-14.8075	-14.895											-3.00023	4.62e-06	-9.10913	0.06691	-7.86167	0.16535
0.71224	-15.4275	-14.815	-14.9025											-2.97823	4.17e-06	-9.09082	0.06699	-7.84154	0.16487
0.71354	-15.43	-14.82	-14.9075											-2.95624	3.76e-06	-9.07251	0.06706	-7.8214	0.16433
0.71484	-15.43	-14.8225	-14.91											-2.93424	3.38e-06	-9.05419	0.06712	-7.80127	0.16374
0.71615	-15.43	-14.8225	-14.9175											-2.91225	3.05e-06	-9.03588	0.06718	-7.78114	0.1631
0.71745	-15.4425	-14.84	-14.92											-2.89025	2.74e-06	-9.01757	0.06722	-7.761	0.16241
0.71875	-15.4475	-14.845	-14.9225											-2.86826	2.47e-06	-8.99925	0.06726	-7.74087	0.16168
0.72005	-15.4475	-14.855	-14.93											-2.84626	2.22e-06	-8.98094	0.06729	-7.72073	0.16089
0.72135	-15.45	-14.8625	-14.9425											-2.82427	1.99e-06	-8.96263	0.06731	-7.7006	0.16005
0.72266	-15.4525	-14.865	-14.9475											-2.80227	1.79e-06	-8.94431	0.06733	-7.68046	0.15917
0.72396	-15.4525	-14.8675	-14.95											-2.78028	1.61e-06	-8.926	0.06734	-7.66033	0.15825
0.72526	-15.4575	-14.875	-14.955											-2.75828	1.44e-06	-8.90768	0.06733	-7.64019	0.15728
0.72656	-15.4575	-14.8775	-14.9575											-2.73629	1.29e-06	-8.88937	0.06733	-7.62006	0.15626
0.72786	-15.4575	-14.88	-14.9625											-2.71429	1.16e-06	-8.87106	0.06731	-7.59992	0.1552
0.72917	-15.4675	-14.88	-14.97											-2.6923	1.04e-06	-8.85274	0.06728	-7.57979	0.1541
0.73047	-15.47	-14.89	-14.9725											-2.6703	9.3e-07	-8.83443	0.06725	-7.55966	0.15295
0.73177	-15.4725	-14.9075	-14.975											-2.64831	8.3e-07	-8.81612	0.06721	-7.53952	0.15177
0.73307	-15.4725	-14.9075	-14.975											-2.62631	7.5e-07	-8.7978	0.06716	-7.51939	0.15055
0.73438	-15.475	-14.92	-14.98											-2.60432	6.7e-07	-8.77949	0.0671	-7.49925	0.14929
0.73568	-15.4775	-14.92	-14.99											-2.58232	6e-07	-8.76118	0.06704	-7.47912	0.14799
0.73698	-15.48	-14.925	-14.995											-2.56033	5.3e-07	-8.74286	0.06697	-7.45898	0.14665
0.73828	-15.4825	-14.9275	-14.9975											-2.53833	4.8e-07	-8.72455	0.06689	-7.43885	0.14529
0.73958	-15.49	-14.9325	-15											-2.51634	4.2e-07	-8.70624	0.0668	-7.41871	0.14388
0.74089	-15.49	-14.9325	-15											-2.49434	3.8e-07	-8.68792	0.06671	-7.39858	0.14245
0.74219	-15.495	-14.935	-15.0075											-2.47235	3.4e-07	-8.66961	0.0666	-7.37844	0.14098
0.74349	-15.495	-14.9425	-15.015											-2.45035	3e-07	-8.6513	0.06649	-7.35831	0.13949
0.74479	-15.495	-14.95	-15.02											-2.42836	2.7e-07	-8.63298	0.06637	-7.33818	0.13796
0.74609	-15.5025	-14.9575	-15.02											-2.40636	2.4e-07	-8.61467	0.06625	-7.31804	0.13641
0.7474	-15.505	-14.9675	-15.0225											-2.38437	2.1e-07	-8.59635	0.06611	-7.29791	0.13484
0.7487	-15.51	-14.9675	-15.025											-2.36237	1.9e-07	-8.57804	0.06597	-7.27777	0.13324
0.75	-15.525	-14.97	-15.025											-2.34038	1.7e-07	-8.55973	0.06582	-7.25764	0.13161
0.7513	-15.5325	-14.9725	-15.035											-2.31838	1.5e-07	-8.54141	0.06567	-7.2375	0.12996
0.7526	-15.535	-14.9875	-15.035											-2.29639	1.3e-07	-8.5231	0.06551	-7.21737	0.1283
0.75391	-15.535	-14.9975	-15.04											-2.27439	1.2e-07	-8.50479	0.06534	-7.19723	0.12661
0.75521	-15.545	-15	-15.045											-2.2524	1e-07	-8.48647	0.06516	-7.1771	0.1249
0.75651	-15.545	-15.01	-15.05											-2.2304	9e-08	-8.46816	0.06497	-7.15696	0.12318
0.75781	-15.5525	-15.0125	-15.0525											-2.20841	8e-08	-8.44985	0.06478	-7.13683	0.12145
0.75911	-15.555	-15.015	-15.055											-2.18641	7e-08	-8.43153	0.06458	-7.1167	0.1197
0.76042	-15.555	-15.015	-15.06											-2.16442	6e-08	-8.41322	0.06438	-7.09656	0.11793
0.76172	-15.555	-15.045	-15.06											-2.14242	6e-08	-8.39491	0.06416	-7.07643	0.11616
0.76302	-15.57	-15.045	-15.065											-2.12043	5e-08	-8.37659	0.06394	-7.05629	0.11437
0.76432	-15.585	-15.06	-15.065											-2.09843	4e-08	-8.35828	0.06372	-7.03616	0.11258
0.76563	-15.595	-15.07	-15.0725											-2.07644	4e-08	-8.33997	0.06349	-7.01602	0.11078
0.76693	-15.5975	-15.0775	-15.075											-2.05444	4e-08	-8.32165	0.06325	-6.99589	0.10897
0.76823	-15.5975	-15.0825	-15.085											-2.03245	3e-08	-8.30334	0.063	-6.97575	0.10716
0.76953	-15.605	-15.085	-15.09											-2.01045	3e-08	-8.28503	0.06275	-6.95562	0.10534
0.77083	-15.6075	-15.09	-15.0925											-1.98846	2e-08	-8.26671	0.06249	-6.93548	0.10352
0.77214	-15.61	-15.1	-15.095											-1.96646	2e-08	-8.2484	0.06222	-6.91535	0.1017
0.77344	-15.61	-15.11	-15.0975											-1.94447	2e-08	-8.23008	0.06195	-6.89522	0.09988
0.77474	-15.6175	-15.1125	-15.1											-1.92247	2e-08	-8.21177	0.06168	-6.87508	0.09807
0.77604	-15.6225	-15.115	-15.105											-1.90048	1e-08	-8.19346	0.06139	-6.85495	0.09625
0.77734	-15.6225	-15.1175	-15.1075											-1.87848	1e-08	-8.17514	0.0611	-6.83481	0.09444
0.77865	-15.6325	-15.1175	-15.1125											-1.85649	1e-08	-8.15683	0.06081	-6.81468	0.09263
0.77995	-15.635	-15.13	-15.1225											-1.83449	1e-08	-8.13852	0.06051	-6.79454	0.09082
0.78125	-15.635	-15.1375	-15.125											-1.8125	1e-08	-8.1202	0.0602	-6.77441	0.08903
0.78255	-15.635	-15.1425	-15.13													-8.10189	0.05989	-6.75427	0.08724
0.78385	-15.6475	-15.1475	-15.15													-8.08358	0.05957	-6.73414	0.08546
0.78516	-15.65	-15.1575	-15.1525													-8.06526	0.05925	-6.71401	0.08368
0.78646	-15.655	-15.1575	-15.155													-8.04695	0.05892	-6.69387	0.08192
0.78776	-15.6575	-15.1625	-15.155													-8.02864	0.05859	-6.67374	0.08017
0.78906	-15.6625	-15.165	-15.155													-8.01032	0.05825	-6.6536	0.07843
0.79036	-15.6675	-15.17	-15.16													-7.99201	0.05791	-6.63347	0.07671
0.79167	-15.67	-15.17	-15.16													-7.9737	0.05757	-6.61333	0.075
0.79297	-15.6725	-15.175	-15.18													-7.95538	0.05721	-6.5932	0.0733
0.79427	-15.675	-15.175	-15.1825													-7.93707	0.05686	-6.57306	0.07162
0.79557	-15.6775	-15.1775	-15.195													-7.91875	0.0565	-6.55293	0.06996
0.79688	-15.6825	-15.1775	-15.205													-7.90044	0.05613	-6.53279	0.06831
0.79818	-15.6825	-15.1825	-15.205													-7.88213	0.05576	-6.51266	0.06668
0.79948	-15.6925	-15.1825	-15.2075													-7.86381	0.05539	-6.49253	0.06506
0.80078	-15.6975	-15.185	-15.21													-7.8455	0.05501	-6.47239	0.06347
0.80208	-15.6975	-15.19	-15.21													-7.82719	0.05463	-6.45226	0.0619
0.80339	-15.6975	-15.195	-15.21													-7.80887	0.05425	-6.43212	0.06034
0.80469	-15.7	-15.1975	-15.2125													-7.79056	0.05386	-6.41199	0.0588
0.80599	-15.705	-15.1975	-15.2225													-7.77225	0.05347	-6.39185	0.05729
0.80729	-15.705	-15.1975	-15.2225													-7.75393	0.05307	-6.37172	0.0558
0.80859	-15.71	-15.2	-15.225													-7.73562	0.05267	-6.35158	0.05432
0.8099	-15.71	-15.215	-15.235													-7.71731	0.05227	-6.33145	0.05287
0.8112	-15.72	-15.215	-15.2425													-7.69899	0.05187	-6.31131	0.05145
0.8125	-15.725	-15.235	-15.2575													-7.68068	0.05146	-6.29118	0.05004
0.8138	-15.73	-15.2375	-15.26													-7.66237	0.05105	-6.27105	0.04866
0.8151	-15.7325	-15.24	-15.2625													-7.64405	0.05063	-6.25091	0.0473
0.81641	-15.74	-15.2425	-15.265													-7.62574	0.05022	-6.23078	0.04596
0.81771	-15.74	-15.2525	-15.265													-7.60742	0.0498	-6.21064	0.04465
0.81901	-15.7425	-15.2525	-15.2825													-7.58911	0.04938	-6.19051	0.04336
0.82031	-15.7425	-15.255	-15.2825													-7.5708	0.04896	-6.17037	0.04209
0.82161	-15.745	-15.2575	-15.29													-7.55248	0.04853	-6.15024	0.04085
0.82292	-15.7475	-15.26	-15.295													-7.53417	0.04811	-6.1301	0.03963
0.82422	-15.7475	-15.265	-15.295													-7.51586	0.04768	-6.10997	0.03844
0.82552	-15.75	-15.2725	-15.2975													-7.49754	0.04725	-6.08983	0.03727
0.82682	-15.7525	-15.28	-15.3													-7.47923	0.04682	-6.0697	0.03612
0.82813	-15.76	-15.2925	-15.3													-7.46092	0.04638	-6.04957	0.035
0.82943	-15.7675	-15.295	-15.3													-7.4426	0.04595	-6.02943	0.0339
0.83073	-15.7725	-15.2975	-15.3075													-7.42429	0.04551	-6.0093	0.03283
0.83203	-15.7825	-15.3075	-15.3175													-7.40598	0.04507	-5.98916	0.03178
0.83333	-15.785	-15.3075	-15.3225													-7.38766	0.04464	-5.96903	0.03075
0.83464	-15.7875	-15.31	-15.3225													-7.36935	0.0442	-5.94889	0.02975
0.83594	-15.7875	-15.3125	-15.3225													-7.35104	0.04376	-5.92876	0.02877
0.83724	-15.79	-15.33	-15.3275													-7.33272	0.04332	-5.90862	0.02781
0.83854	-15.795	-15.3375	-15.33													-7.31441	0.04287	-5.88849	0.02688
0.83984	-15.7975	-15.3425	-15.3375													-7.2961	0.04243	-5.86835	0.02597
0.84115	-15.805	-15.36	-15.34													-7.27778	0.04199	-5.84822	0.02508
0.84245	-15.81	-15.3625	-15.3475													-7.25947	0.04155	-5.82809	0.02422
0.84375	-15.835	-15.37	-15.35													-7.24115	0.04111	-5.80795	0.02337
0.84505	-15.835	-15.375	-15.365													-7.22284	0.04066	-5.78782	0.02255
0.84635	-15.84	-15.3775	-15.365													-7.20453	0.04022	-5.76768	0.02175
0.84766	-15.845	-15.38	-15.37													-7.18621	0.03978	-5.74755	0.02098
0.84896	-15.8475	-15.395	-15.385													-7.1679	0.03934	-5.72741	0.02022
0.85026	-15.86	-15.3975	-15.385													-7.14959	0.03889	-5.70728	0.01949
0.85156	-15.88	-15.4	-15.385													-7.13127	0.03845	-5.68714	0.01877
0.85286	-15.88	-15.4	-15.3875													-7.11296	0.03801	-5.66701	0.01808
0.85417	-15.8875	-15.41	-15.39													-7.09465	0.03757	-5.64687	0.0174
0.85547	-15.89	-15.4275	-15.4125													-7.07633	0.03713	-5.62674	0.01675
0.85677	-15.9	-15.43	-15.415													-7.05802	0.03669	-5.60661	0.01611
0.85807	-15.9075	-15.43	-15.415													-7.03971	0.03625	-5.58647	0.0155
0.85938	-15.9125	-15.4575	-15.4175													-7.02139	0.03582	-5.56634	0.0149
0.86068	-15.92	-15.4675	-15.4175													-7.00308	0.03538	-5.5462	0.01432
0.86198	-15.92	-15.47	-15.4225													-6.98477	0.03495	-5.52607	0.01376
0.86328	-15.9325	-15.47	-15.425													-6.96645	0.03451	-5.50593	0.01322
0.86458	-15.9325	-15.475	-15.425													-6.94814	0.03408	-5.4858	0.01269
0.86589	-15.935	-15.48	-15.43													-6.92982	0.03365	-5.46566	0.01219
0.86719	-15.935	-15.495	-15.43													-6.91151	0.03322	-5.44553	0.01169
0.86849	-15.9375	-15.5	-15.4325													-6.8932	0.0328	-5.42539	0.01122
0.86979	-15.94	-15.51	-15.44													-6.87488	0.03237	-5.40526	0.01076
0.87109	-15.94	-15.51	-15.4425													-6.85657	0.03195	-5.38513	0.01031
0.8724	-15.94	-15.5125	-15.4475													-6.83826	0.03152	-5.36499	0.00989
0.8737	-15.95	-15.515	-15.4575													-6.81994	0.0311	-5.34486	0.00947
0.875	-15.95	-15.52	-15.465													-6.80163	0.03069	-5.32472	0.00907
0.8763	-15.955	-15.5225	-15.4675													-6.78332	0.03027	-5.30459	0.00869
0.8776	-15.9625	-15.5325	-15.4675													-6.765	0.02986	-5.28445	0.00831
0.87891	-15.965	-15.5325	-15.48													-6.74669	0.02945	-5.26432	0.00796
0.88021	-15.9675	-15.5325	-15.485													-6.72838	0.02904	-5.24418	0.00761
0.88151	-15.97	-15.535	-15.4975													-6.71006	0.02863	-5.22405	0.00728
0.88281	-15.9775	-15.535	-15.4975													-6.69175	0.02822	-5.20391	0.00696
0.88411	-15.9775	-15.545	-15.4975													-6.67344	0.02782	-5.18378	0.00665
0.88542	-15.98	-15.5575	-15.5025													-6.65512	0.02742	-5.16365	0.00635
0.88672	-15.9825	-15.565	-15.505													-6.63681	0.02703	-5.14351	0.00606
0.88802	-15.9875	-15.5675	-15.525													-6.61849	0.02663	-5.12338	0.00579
0.88932	-15.99	-15.5725	-15.5275													-6.60018	0.02624	-5.10324	0.00553
0.89063	-15.9925	-15.5825	-15.5475													-6.58187	0.02585	-5.08311	0.00527
0.89193	-15.9925	-15.5925	-15.5625													-6.56355	0.02546	-5.06297	0.00503
0.89323	-16	-15.5925	-15.605													-6.54524	0.02508	-5.04284	0.00479
0.89453	-16.01	-15.5925	-15.625													-6.52693	0.0247	-5.0227	0.00457
0.89583	-16.0125	-15.605	-15.6325													-6.50861	0.02432	-5.00257	0.00435
0.89714	-16.0125	-15.6075	-15.635													-6.4903	0.02395	-4.98243	0.00415
0.89844	-16.0275	-15.6125	-15.645													-6.47199	0.02357	-4.9623	0.00395
0.89974	-16.0275	-15.63	-15.6475													-6.45367	0.02321	-4.94217	0.00376
0.90104	-16.0375	-15.6325	-15.6525													-6.43536	0.02284	-4.92203	0.00358
0.90234	-16.04	-15.6525	-15.6575													-6.41705	0.02248	-4.9019	0.0034
0.90365	-16.045	-15.6575	-15.6725													-6.39873	0.02212	-4.88176	0.00324
0.90495	-16.05	-15.665	-15.68													-6.38042	0.02176	-4.86163	0.00308
0.90625	-16.0525	-15.685	-15.7													-6.36211	0.02141	-4.84149	0.00293
0.90755	-16.0575	-15.7025	-15.7													-6.34379	0.02106	-4.82136	0.00278
0.90885	-16.07	-15.72	-15.7													-6.32548	0.02071	-4.80122	0.00264
0.91016	-16.075	-15.735	-15.7025													-6.30717	0.02037	-4.78109	0.00251
0.91146	-16.08	-15.7375	-15.705													-6.28885	0.02003	-4.76095	0.00238
0.91276	-16.08	-15.745	-15.7075													-6.27054	0.01969	-4.74082	0.00226
0.91406	-16.095	-15.755	-15.7075													-6.25222	0.01936	-4.72069	0.00214
0.91536	-16.095	-15.7625	-15.7175													-6.23391	0.01903	-4.70055	0.00203
0.91667	-16.0975	-15.7675	-15.725													-6.2156	0.01871	-4.68042	0.00193
0.91797	-16.125	-15.78	-15.7275													-6.19728	0.01838	-4.66028	0.00182
0.91927	-16.1275	-15.7825	-15.74													-6.17897	0.01806	-4.64015	0.00173
0.92057	-16.1275	-15.7875	-15.7525													-6.16066	0.01775	-4.62001	0.00164
0.92188	-16.1325	-15.8025	-15.7675													-6.14234	0.01743	-4.59988	0.00155
0.92318	-16.135	-15.8025	-15.7725													-6.12403	0.01713	-4.57974	0.00147
0.92448	-16.1375	-15.8225	-15.775													-6.10572	0.01682	-4.55961	0.00139
0.92578	-16.1375	-15.83	-15.7775													-6.0874	0.01652	-4.53947	0.00131
0.92708	-16.14	-15.835	-15.78													-6.06909	0.01622	-4.51934	0.00124
0.92839	-16.14	-15.8375	-15.7875													-6.05078	0.01593	-4.49921	0.00117
0.92969	-16.15	-15.84	-15.8													-6.03246	0.01563	-4.47907	0.00111
0.93099	-16.155	-15.8475	-15.8025													-6.01415	0.01535	-4.45894	0.00105
0.93229	-16.155	-15.86	-15.81													-5.99584	0.01506	-4.4388	0.00098912
0.93359	-16.155	-15.8725	-15.81													-5.97752	0.01478	-4.41867	0.00093376
0.9349	-16.1575	-15.8775	-15.8275													-5.95921	0.0145	-4.39853	0.00088121
0.9362	-16.1575	-15.8775	-15.8325													-5.94089	0.01423	-4.3784	0.00083135
0.9375	-16.17	-15.88	-15.8475													-5.92258	0.01396	-4.35826	0.00078407
0.9388	-16.1725	-15.88	-15.8525													-5.90427	0.01369	-4.33813	0.00073923
0.9401	-16.1725	-15.8825	-15.8575													-5.88595	0.01343	-4.31799	0.00069673
0.94141	-16.18	-15.8825	-15.875													-5.86764	0.01317	-4.29786	0.00065647
0.94271	-16.1825	-15.885	-15.875													-5.84933	0.01291	-4.27773	0.00061833
0.94401	-16.1875	-15.885	-15.88													-5.83101	0.01266	-4.25759	0.00058222
0.94531	-16.1975	-15.925	-15.8825													-5.8127	0.01241	-4.23746	0.00054805
0.94661	-16.2	-15.925	-15.89													-5.79439	0.01217	-4.21732	0.00051571
0.94792	-16.2	-15.9275	-15.9025													-5.77607	0.01192	-4.19719	0.00048513
0.94922	-16.2025	-15.94	-15.91													-5.75776	0.01169	-4.17705	0.00045621
0.95052	-16.23	-15.9475	-15.9275													-5.73945	0.01145	-4.15692	0.00042888
0.95182	-16.2425	-15.965	-15.935													-5.72113	0.01122	-4.13678	0.00040306
0.95313	-16.25	-15.9825	-15.965													-5.70282	0.01099	-4.11665	0.00037867
0.95443	-16.25	-15.995	-15.9675													-5.68451	0.01076	-4.09651	0.00035564
0.95573	-16.2675	-15.9975	-15.97													-5.66619	0.01054	-4.07638	0.0003339
0.95703	-16.2775	-16.025	-15.9725													-5.64788	0.01032	-4.05625	0.0003134
0.95833	-16.3075	-16.03	-15.98													-5.62957	0.01011	-4.03611	0.00029405
0.95964	-16.33	-16.035	-15.9875													-5.61125	0.0099	-4.01598	0.00027582
0.96094	-16.3375	-16.04	-16													-5.59294	0.00969	-3.99584	0.00025863
0.96224	-16.345	-16.0675	-16.005													-5.57462	0.00948	-3.97571	0.00024243
0.96354	-16.35	-16.08	-16.0325													-5.55631	0.00928	-3.95557	0.00022717
0.96484	-16.3575	-16.09	-16.035													-5.538	0.00908	-3.93544	0.00021281
0.96615	-16.3625	-16.1175	-16.0375													-5.51968	0.00889	-3.9153	0.00019929
0.96745	-16.365	-16.12	-16.0725													-5.50137	0.0087	-3.89517	0.00018657
0.96875	-16.37	-16.12	-16.115													-5.48306	0.00851	-3.87503	0.00017461
0.97005	-16.38	-16.1375	-16.1775													-5.46474	0.00832	-3.8549	0.00016336
0.97135	-16.39	-16.165	-16.18													-5.44643	0.00814	-3.83477	0.00015278
0.97266	-16.39	-16.1725	-16.23													-5.42812	0.00796	-3.81463	0.00014285
0.97396	-16.4025	-16.1825	-16.235													-5.4098	0.00778	-3.7945	0.00013351
0.97526	-16.4125	-16.19	-16.2575													-5.39149	0.00761	-3.77436	0.00012475
0.97656	-16.42	-16.205	-16.2625													-5.37318	0.00744	-3.75423	0.00011653
0.97786	-16.4225	-16.215	-16.2625													-5.35486	0.00727	-3.73409	0.00010881
0.97917	-16.435	-16.22	-16.2675													-5.33655	0.0071	-3.71396	0.00010157
0.98047	-16.445	-16.2225	-16.2875													-5.31824	0.00694	-3.69382	9.478e-05
0.98177	-16.46	-16.2525	-16.3													-5.29992	0.00678	-3.67369	8.842e-05
0.98307	-16.4825	-16.27	-16.34													-5.28161	0.00663	-3.65355	8.245e-05
0.98438	-16.5275	-16.2725	-16.3525													-5.26329	0.00647	-3.63342	7.687e-05
0.98568	-16.555	-16.29	-16.4225													-5.24498	0.00632	-3.61329	7.164e-05
0.98698	-16.565	-16.325	-16.4275													-5.22667	0.00618	-3.59315	6.674e-05
0.98828	-16.5925	-16.345	-16.43													-5.20835	0.00603	-3.57302	6.216e-05
0.98958	-16.605	-16.425	-16.4775													-5.19004	0.00589	-3.55288	5.788e-05
0.99089	-16.6125	-16.4975	-16.49													-5.17173	0.00575	-3.53275	5.387e-05
0.99219	-16.655	-16.5025	-16.6													-5.15341	0.00561	-3.51261	5.013e-05
0.99349	-16.69	-16.5075	-16.715													-5.1351	0.00548	-3.49248	4.663e-05
0.99479	-16.7325	-16.51	-16.7225													-5.11679	0.00535	-3.47234	4.336e-05
0.99609	-16.785	-16.5625	-16.785													-5.09847	0.00522	-3.45221	4.03e-05
0.9974	-16.8025	-16.625	-16.7975													-5.08016	0.00509	-3.43207	3.745e-05
0.9987	-16.99	-16.72	-16.995													-5.06185	0.00497	-3.41194	3.479e-05
1	-17.09	-16.835	-17.02													-5.04353	0.00484	-3.39181	3.231e-05
																-5.02522	0.00473	-3.37167	3e-05
																-5.00691	0.00461	-3.35154	2.784e-05
																-4.98859	0.00449	-3.3314	2.583e-05
																-4.97028	0.00438	-3.31127	2.396e-05
																-4.95196	0.00427	-3.29113	2.221e-05
																-4.93365	0.00416	-3.271	2.059e-05
																-4.91534	0.00406	-3.25086	1.908e-05
																-4.89702	0.00396	-3.23073	1.767e-05
																-4.87871	0.00385	-3.21059	1.636e-05
																-4.8604	0.00376	-3.19046	1.515e-05
																-4.84208	0.00366	-3.17033	1.402e-05
																-4.82377	0.00356	-3.15019	1.297e-05
																-4.80546	0.00347	-3.13006	1.199e-05
																-4.78714	0.00338	-3.10992	1.109e-05
																-4.76883	0.00329	-3.08979	1.025e-05
																-4.75052	0.00321	-3.06965	9.47e-06
																-4.7322	0.00312	-3.04952	8.74e-06
																-4.71389	0.00304	-3.02938	8.07e-06
																-4.69558	0.00296	-3.00925	7.45e-06
																-4.67726	0.00288	-2.98911	6.88e-06
																-4.65895	0.0028	-2.96898	6.34e-06
																-4.64064	0.00272	-2.94885	5.85e-06
																-4.62232	0.00265	-2.92871	5.39e-06
																-4.60401	0.00258	-2.90858	4.97e-06
																-4.58569	0.00251	-2.88844	4.58e-06
																-4.56738	0.00244	-2.86831	4.22e-06
																-4.54907	0.00237	-2.84817	3.88e-06
																-4.53075	0.00231	-2.82804	3.57e-06
																-4.51244	0.00224	-2.8079	3.29e-06
																-4.49413	0.00218	-2.78777	3.02e-06
																-4.47581	0.00212	-2.76763	2.78e-06
																-4.4575	0.00206	-2.7475	2.55e-06

## Sheet: Figure 5
Figure 5B: Solubility behaviour of PGL solutions across different concentrations								Figure 5C: Freeze-Thaw Cycles of PGL solutions at different concentrations
								50 mg mL-1 PGL					10 mg mL-1 PGL					1 mg mL-1 PGL
Freezing data for the illustrated activity ranges of each dilution are provided in the data sheet of Figure 1A. The solubility threshold is plotted by using the van't Hoff equation S(T)= S0 x exp(-ΔHsol/RT) with S0 = 7 x 107 wt% and ΔHsol = 42,460 J mol-1. The solubility S is converted to the concentration C in mg mL-1 using C = S x 10 x ρ where ρ is the densitiy of the solution (assumed to be 1 …								fice	Cycle 1	Cycle 2	Cycle 3		fice	Cycle 1	Cycle 2	Cycle 3		fice	Cycle 1	Cycle 2	Cycle 3
								0.00149	-3.26	-3.42	-3.7525		0.00149	-3.8125	-5.3675	-5.5475		0.0013	-9.785	-8.095	-8.675
								0.00297	-3.79	-4.11	-4.0125		0.00298	-4.7925	-5.47	-5.8925		0.0026	-10.385	-10.6225	-11.4275
								0.00446	-3.795	-4.2375	-4.3075		0.00446	-5.0175	-5.5975	-5.935		0.00391	-10.9875	-11.0425	-11.43
								0.00594	-3.815	-4.2525	-4.5225		0.00595	-5.18	-6.095	-6.0025		0.00521	-11.0675	-11.055	-11.53
								0.00743	-4.33	-4.285	-4.805		0.00744	-5.18	-6.1175	-6.1725		0.00651	-11.1025	-11.19	-11.605
								0.00892	-4.43	-4.295	-4.87		0.00893	-5.27	-6.1675	-6.45		0.00781	-11.1625	-11.205	-11.685
								0.0104	-4.5	-4.345	-4.875		0.01042	-5.3175	-6.215	-6.47		0.00911	-11.165	-11.27	-11.7175
								0.01189	-4.62	-4.3625	-4.9425		0.0119	-5.325	-6.2575	-6.515		0.01042	-11.1825	-11.445	-11.7725
								0.01337	-4.62	-4.6175	-5.0275		0.01339	-5.455	-6.26	-6.5225		0.01172	-11.2475	-11.555	-11.87
								0.01486	-4.6275	-4.64	-5.07		0.01488	-5.585	-6.3475	-6.5625		0.01302	-11.44	-11.62	-11.895
								0.01634	-4.6275	-4.6425	-5.135		0.01637	-5.6975	-6.3825	-6.5975		0.01432	-11.575	-11.625	-11.895
								0.01783	-4.635	-4.6925	-5.185		0.01786	-5.7325	-6.435	-6.705		0.01563	-11.63	-11.6425	-11.9125
								0.01932	-4.675	-4.735	-5.1875		0.01935	-5.7425	-6.4675	-6.7075		0.01693	-11.6625	-11.67	-11.9225
								0.0208	-4.69	-4.7775	-5.2325		0.02083	-5.7425	-6.4825	-6.7125		0.01823	-11.7075	-11.685	-11.9275
								0.02229	-4.7075	-4.7775	-5.235		0.02232	-5.785	-6.5325	-6.7325		0.01953	-11.745	-11.695	-11.9375
								0.02377	-4.815	-4.9825	-5.2725		0.02381	-5.885	-6.5325	-6.75		0.02083	-11.7725	-11.7275	-11.9825
								0.02526	-4.87	-4.995	-5.3475		0.0253	-5.9225	-6.54	-6.8625		0.02214	-11.785	-11.81	-12.02
								0.02675	-4.9175	-5.005	-5.36		0.02679	-5.975	-6.555	-6.9175		0.02344	-11.8075	-11.88	-12.03
								0.02823	-4.9375	-5.005	-5.3675		0.02827	-6.0175	-6.5575	-7.0125		0.02474	-11.8225	-11.915	-12.0725
								0.02972	-4.9425	-5.02	-5.4025		0.02976	-6.025	-6.6425	-7.0525		0.02604	-11.8775	-11.92	-12.0975
								0.0312	-4.945	-5.0375	-5.445		0.03125	-6.06	-6.7275	-7.0575		0.02734	-11.89	-11.9325	-12.1025
								0.03269	-4.9575	-5.05	-5.46		0.03274	-6.0675	-6.73	-7.12		0.02865	-11.8975	-11.9875	-12.135
								0.03418	-4.9875	-5.09	-5.475		0.03423	-6.145	-6.7375	-7.1275		0.02995	-11.92	-12.03	-12.15
								0.03566	-5.035	-5.145	-5.495		0.03571	-6.1575	-6.7725	-7.175		0.03125	-11.94	-12.0475	-12.1725
								0.03715	-5.0525	-5.1675	-5.495		0.0372	-6.175	-6.8	-7.1775		0.03255	-11.945	-12.055	-12.2075
								0.03863	-5.075	-5.21	-5.515		0.03869	-6.18	-6.8275	-7.1825		0.03385	-11.9625	-12.065	-12.2675
								0.04012	-5.0775	-5.2175	-5.515		0.04018	-6.18	-6.855	-7.2		0.03516	-11.965	-12.0725	-12.2925
								0.0416	-5.08	-5.245	-5.6025		0.04167	-6.195	-6.8725	-7.24		0.03646	-11.98	-12.0875	-12.3175
								0.04309	-5.0975	-5.2475	-5.605		0.04315	-6.21	-6.9425	-7.2525		0.03776	-11.9825	-12.0875	-12.3225
								0.04458	-5.1175	-5.2625	-5.6075		0.04464	-6.2375	-6.9575	-7.26		0.03906	-12.005	-12.09	-12.335
								0.04606	-5.1325	-5.35	-5.61		0.04613	-6.2425	-6.98	-7.2725		0.04036	-12.0125	-12.12	-12.3425
								0.04755	-5.17	-5.395	-5.6325		0.04762	-6.2775	-6.985	-7.31		0.04167	-12.015	-12.125	-12.35
								0.04903	-5.1775	-5.4225	-5.6575		0.04911	-6.2775	-6.99	-7.3375		0.04297	-12.0375	-12.175	-12.3525
								0.05052	-5.185	-5.4275	-5.6625		0.0506	-6.2875	-6.9925	-7.365		0.04427	-12.045	-12.185	-12.3675
								0.05201	-5.1975	-5.435	-5.6675		0.05208	-6.295	-6.9975	-7.38		0.04557	-12.055	-12.1875	-12.3725
								0.05349	-5.205	-5.4825	-5.68		0.05357	-6.3075	-7	-7.3975		0.04688	-12.055	-12.2075	-12.3825
								0.05498	-5.215	-5.4925	-5.6975		0.05506	-6.33	-7.0025	-7.4525		0.04818	-12.06	-12.2175	-12.385
								0.05646	-5.2225	-5.495	-5.7025		0.05655	-6.3625	-7.02	-7.46		0.04948	-12.07	-12.225	-12.3875
								0.05795	-5.2325	-5.5075	-5.715		0.05804	-6.38	-7.0425	-7.495		0.05078	-12.085	-12.225	-12.39
								0.05944	-5.2525	-5.51	-5.73		0.05952	-6.3925	-7.0525	-7.505		0.05208	-12.0875	-12.2325	-12.395
								0.06092	-5.275	-5.5225	-5.75		0.06101	-6.4	-7.0625	-7.5125		0.05339	-12.0925	-12.2425	-12.3975
								0.06241	-5.305	-5.5425	-5.7525		0.0625	-6.4125	-7.08	-7.515		0.05469	-12.135	-12.25	-12.4075
								0.06389	-5.3075	-5.5475	-5.7525		0.06399	-6.4225	-7.09	-7.525		0.05599	-12.1525	-12.265	-12.4325
								0.06538	-5.31	-5.5725	-5.755		0.06548	-6.445	-7.105	-7.525		0.05729	-12.1875	-12.2825	-12.435
								0.06686	-5.32	-5.5825	-5.7875		0.06696	-6.48	-7.1175	-7.5325		0.05859	-12.1875	-12.2875	-12.44
								0.06835	-5.32	-5.5875	-5.795		0.06845	-6.4925	-7.1225	-7.5425		0.0599	-12.19	-12.2925	-12.45
								0.06984	-5.3375	-5.59	-5.81		0.06994	-6.51	-7.1325	-7.5425		0.0612	-12.195	-12.305	-12.4675
								0.07132	-5.34	-5.6025	-5.815		0.07143	-6.5225	-7.135	-7.5625		0.0625	-12.2125	-12.315	-12.5075
								0.07281	-5.345	-5.615	-5.8175		0.07292	-6.5275	-7.145	-7.5725		0.0638	-12.2175	-12.3325	-12.5275
								0.07429	-5.355	-5.665	-5.8675		0.0744	-6.54	-7.1675	-7.5875		0.0651	-12.225	-12.34	-12.5375
								0.07578	-5.3725	-5.67	-5.87		0.07589	-6.5575	-7.1675	-7.595		0.06641	-12.2275	-12.35	-12.545
								0.07727	-5.375	-5.67	-5.935		0.07738	-6.5625	-7.17	-7.6		0.06771	-12.235	-12.3525	-12.56
								0.07875	-5.3775	-5.67	-5.945		0.07887	-6.5625	-7.18	-7.6025		0.06901	-12.245	-12.365	-12.5625
								0.08024	-5.425	-5.7025	-5.975		0.08036	-6.5775	-7.21	-7.615		0.07031	-12.2475	-12.365	-12.57
								0.08172	-5.445	-5.72	-5.98		0.08185	-6.58	-7.2225	-7.6175		0.07161	-12.28	-12.3675	-12.5725
								0.08321	-5.455	-5.7575	-5.985		0.08333	-6.5975	-7.2475	-7.6175		0.07292	-12.285	-12.3775	-12.58
								0.0847	-5.455	-5.76	-6.01		0.08482	-6.605	-7.2775	-7.6175		0.07422	-12.285	-12.38	-12.5825
								0.08618	-5.4675	-5.7675	-6.015		0.08631	-6.605	-7.28	-7.6275		0.07552	-12.29	-12.3875	-12.585
								0.08767	-5.49	-5.775	-6.015		0.0878	-6.6175	-7.285	-7.6375		0.07682	-12.295	-12.3975	-12.595
								0.08915	-5.495	-5.7875	-6.0175		0.08929	-6.6225	-7.2925	-7.64		0.07813	-12.32	-12.4075	-12.5975
								0.09064	-5.4975	-5.7875	-6.02		0.09077	-6.625	-7.295	-7.65		0.07943	-12.3275	-12.415	-12.61
								0.09212	-5.5125	-5.7975	-6.02		0.09226	-6.625	-7.3	-7.6575		0.08073	-12.33	-12.42	-12.61
								0.09361	-5.53	-5.8	-6.04		0.09375	-6.635	-7.3125	-7.6675		0.08203	-12.335	-12.4375	-12.61
								0.0951	-5.535	-5.825	-6.0425		0.09524	-6.6375	-7.315	-7.6725		0.08333	-12.34	-12.44	-12.6125
								0.09658	-5.5375	-5.8275	-6.055		0.09673	-6.655	-7.32	-7.6775		0.08464	-12.35	-12.4425	-12.615
								0.09807	-5.5425	-5.8475	-6.085		0.09821	-6.6575	-7.325	-7.6775		0.08594	-12.355	-12.445	-12.6175
								0.09955	-5.545	-5.8575	-6.085		0.0997	-6.66	-7.34	-7.685		0.08724	-12.3575	-12.45	-12.6175
								0.10104	-5.57	-5.875	-6.095		0.10119	-6.6675	-7.345	-7.69		0.08854	-12.3625	-12.4575	-12.63
								0.10253	-5.6	-5.8825	-6.1025		0.10268	-6.6775	-7.3475	-7.695		0.08984	-12.3625	-12.47	-12.6425
								0.10401	-5.61	-5.8875	-6.1125		0.10417	-6.68	-7.3525	-7.715		0.09115	-12.3725	-12.485	-12.65
								0.1055	-5.6175	-5.9025	-6.1225		0.10565	-6.685	-7.36	-7.73		0.09245	-12.3775	-12.49	-12.6525
								0.10698	-5.63	-5.9175	-6.1375		0.10714	-6.69	-7.36	-7.745		0.09375	-12.38	-12.5	-12.66
								0.10847	-5.6475	-5.9175	-6.1375		0.10863	-6.705	-7.38	-7.7575		0.09505	-12.38	-12.5025	-12.665
								0.10996	-5.66	-5.92	-6.14		0.11012	-6.7075	-7.39	-7.76		0.09635	-12.38	-12.5025	-12.665
								0.11144	-5.6625	-5.93	-6.1625		0.11161	-6.71	-7.3925	-7.765		0.09766	-12.385	-12.505	-12.6775
								0.11293	-5.6675	-5.935	-6.1675		0.1131	-6.72	-7.4	-7.7825		0.09896	-12.3875	-12.515	-12.6825
								0.11441	-5.68	-5.945	-6.175		0.11458	-6.7325	-7.4	-7.8		0.10026	-12.3925	-12.5175	-12.685
								0.1159	-5.6825	-5.945	-6.1925		0.11607	-6.75	-7.4025	-7.8175		0.10156	-12.3925	-12.525	-12.6975
								0.11738	-5.685	-5.9525	-6.2		0.11756	-6.75	-7.405	-7.8175		0.10286	-12.3975	-12.525	-12.6975
								0.11887	-5.6875	-5.955	-6.2025		0.11905	-6.75	-7.41	-7.8175		0.10417	-12.4025	-12.535	-12.705
								0.12036	-5.7025	-5.965	-6.21		0.12054	-6.75	-7.42	-7.825		0.10547	-12.415	-12.545	-12.705
								0.12184	-5.705	-5.9775	-6.2125		0.12202	-6.76	-7.44	-7.825		0.10677	-12.4275	-12.5475	-12.72
								0.12333	-5.7175	-6.0075	-6.215		0.12351	-6.7625	-7.445	-7.825		0.10807	-12.43	-12.555	-12.7225
								0.12481	-5.7175	-6.01	-6.2175		0.125	-6.765	-7.4525	-7.8275		0.10938	-12.44	-12.5575	-12.725
								0.1263	-5.7225	-6.0175	-6.225		0.12649	-6.7775	-7.4675	-7.83		0.11068	-12.445	-12.56	-12.73
								0.12779	-5.7275	-6.035	-6.2275		0.12798	-6.79	-7.4675	-7.83		0.11198	-12.45	-12.5675	-12.7475
								0.12927	-5.7425	-6.055	-6.24		0.12946	-6.79	-7.495	-7.845		0.11328	-12.45	-12.5675	-12.7525
								0.13076	-5.7425	-6.0575	-6.24		0.13095	-6.795	-7.4975	-7.86		0.11458	-12.455	-12.57	-12.755
								0.13224	-5.7425	-6.065	-6.2425		0.13244	-6.7975	-7.5025	-7.865		0.11589	-12.46	-12.57	-12.755
								0.13373	-5.745	-6.065	-6.26		0.13393	-6.8	-7.51	-7.8825		0.11719	-12.465	-12.5825	-12.755
								0.13522	-5.7525	-6.0675	-6.2775		0.13542	-6.8025	-7.5125	-7.885		0.11849	-12.465	-12.585	-12.7575
								0.1367	-5.755	-6.0725	-6.28		0.1369	-6.81	-7.52	-7.885		0.11979	-12.475	-12.5925	-12.76
								0.13819	-5.76	-6.075	-6.29		0.13839	-6.8225	-7.5225	-7.9025		0.12109	-12.4825	-12.595	-12.7625
								0.13967	-5.7675	-6.0775	-6.2975		0.13988	-6.83	-7.53	-7.9025		0.1224	-12.485	-12.6025	-12.7625
								0.14116	-5.77	-6.08	-6.3025		0.14137	-6.8375	-7.53	-7.93		0.1237	-12.4875	-12.615	-12.775
								0.14264	-5.79	-6.0875	-6.305		0.14286	-6.8425	-7.5325	-7.935		0.125	-12.49	-12.615	-12.7775
								0.14413	-5.795	-6.0975	-6.3375		0.14435	-6.85	-7.5325	-7.94		0.1263	-12.4925	-12.615	-12.785
								0.14562	-5.8025	-6.0975	-6.3375		0.14583	-6.8525	-7.54	-7.94		0.1276	-12.5075	-12.62	-12.785
								0.1471	-5.82	-6.105	-6.3425		0.14732	-6.86	-7.5525	-7.945		0.12891	-12.5075	-12.62	-12.795
								0.14859	-5.82	-6.105	-6.3425		0.14881	-6.8675	-7.555	-7.9725		0.13021	-12.5125	-12.625	-12.795
								0.15007	-5.825	-6.11	-6.35		0.1503	-6.8825	-7.555	-7.985		0.13151	-12.5175	-12.63	-12.8025
								0.15156	-5.8325	-6.1125	-6.35		0.15179	-6.8925	-7.565	-7.985		0.13281	-12.525	-12.6325	-12.8025
								0.15305	-5.85	-6.1125	-6.3525		0.15327	-6.8925	-7.57	-7.9975		0.13411	-12.525	-12.655	-12.8075
								0.15453	-5.865	-6.115	-6.3525		0.15476	-6.8925	-7.57	-8.005		0.13542	-12.525	-12.6575	-12.8225
								0.15602	-5.8725	-6.12	-6.365		0.15625	-6.895	-7.5825	-8.0075		0.13672	-12.5275	-12.66	-12.8275
								0.1575	-5.875	-6.12	-6.3675		0.15774	-6.905	-7.59	-8.0175		0.13802	-12.53	-12.66	-12.8275
								0.15899	-5.8925	-6.1225	-6.3675		0.15923	-6.91	-7.5925	-8.0175		0.13932	-12.5325	-12.6625	-12.8275
								0.16048	-5.9	-6.14	-6.3975		0.16071	-6.9225	-7.595	-8.0175		0.14063	-12.5325	-12.6675	-12.8275
								0.16196	-5.905	-6.1425	-6.3975		0.1622	-6.925	-7.605	-8.0325		0.14193	-12.535	-12.6775	-12.83
								0.16345	-5.9175	-6.155	-6.4025		0.16369	-6.925	-7.6275	-8.04		0.14323	-12.5375	-12.68	-12.8325
								0.16493	-5.92	-6.1625	-6.4125		0.16518	-6.925	-7.6375	-8.05		0.14453	-12.5375	-12.6875	-12.84
								0.16642	-5.925	-6.175	-6.42		0.16667	-6.9325	-7.645	-8.05		0.14583	-12.54	-12.6875	-12.845
								0.1679	-5.9275	-6.1775	-6.4225		0.16815	-6.9325	-7.6525	-8.07		0.14714	-12.545	-12.6975	-12.8475
								0.16939	-5.93	-6.18	-6.4475		0.16964	-6.935	-7.6525	-8.075		0.14844	-12.545	-12.6975	-12.85
								0.17088	-5.9425	-6.185	-6.4475		0.17113	-6.94	-7.6575	-8.08		0.14974	-12.5525	-12.7075	-12.85
								0.17236	-5.9475	-6.1925	-6.4525		0.17262	-6.9425	-7.675	-8.0875		0.15104	-12.555	-12.7075	-12.8525
								0.17385	-5.95	-6.2025	-6.4575		0.17411	-6.945	-7.6875	-8.09		0.15234	-12.5575	-12.7125	-12.86
								0.17533	-5.9525	-6.205	-6.4675		0.1756	-6.945	-7.7	-8.09		0.15365	-12.565	-12.7125	-12.8725
								0.17682	-5.9625	-6.2075	-6.47		0.17708	-6.95	-7.7	-8.0925		0.15495	-12.565	-12.715	-12.875
								0.17831	-5.9725	-6.2275	-6.4825		0.17857	-6.9525	-7.705	-8.095		0.15625	-12.5675	-12.7175	-12.8775
								0.17979	-5.9775	-6.235	-6.485		0.18006	-6.96	-7.7075	-8.11		0.15755	-12.575	-12.72	-12.8775
								0.18128	-5.9825	-6.2375	-6.4875		0.18155	-6.96	-7.71	-8.115		0.15885	-12.58	-12.72	-12.88
								0.18276	-5.9875	-6.2525	-6.5		0.18304	-6.98	-7.7125	-8.1175		0.16016	-12.58	-12.725	-12.8875
								0.18425	-6.0075	-6.26	-6.515		0.18452	-6.9825	-7.735	-8.1225		0.16146	-12.5825	-12.7275	-12.89
								0.18574	-6.015	-6.2625	-6.5375		0.18601	-6.985	-7.75	-8.125		0.16276	-12.585	-12.73	-12.89
								0.18722	-6.045	-6.27	-6.545		0.1875	-6.9875	-7.7675	-8.1275		0.16406	-12.5875	-12.7325	-12.895
								0.18871	-6.0525	-6.2825	-6.545		0.18899	-6.9925	-7.7775	-8.14		0.16536	-12.5875	-12.7325	-12.9
								0.19019	-6.0625	-6.2825	-6.5475		0.19048	-6.9975	-7.7825	-8.15		0.16667	-12.59	-12.74	-12.9025
								0.19168	-6.0875	-6.2925	-6.555		0.19196	-7.0025	-7.795	-8.1525		0.16797	-12.5925	-12.74	-12.9025
								0.19316	-6.0875	-6.295	-6.555		0.19345	-7.005	-7.7975	-8.1575		0.16927	-12.5975	-12.74	-12.905
								0.19465	-6.1025	-6.3025	-6.56		0.19494	-7.005	-7.8	-8.1575		0.17057	-12.6	-12.7525	-12.905
								0.19614	-6.1175	-6.3075	-6.5625		0.19643	-7.005	-7.805	-8.16		0.17188	-12.6025	-12.7525	-12.905
								0.19762	-6.12	-6.315	-6.5625		0.19792	-7.005	-7.8075	-8.1625		0.17318	-12.6075	-12.76	-12.9125
								0.19911	-6.125	-6.315	-6.5625		0.1994	-7.02	-7.8075	-8.1675		0.17448	-12.6075	-12.765	-12.915
								0.20059	-6.145	-6.32	-6.5725		0.20089	-7.025	-7.8175	-8.17		0.17578	-12.6075	-12.7675	-12.925
								0.20208	-6.16	-6.32	-6.5725		0.20238	-7.025	-7.84	-8.185		0.17708	-12.6125	-12.7675	-12.925
								0.20357	-6.16	-6.32	-6.575		0.20387	-7.035	-7.8425	-8.2		0.17839	-12.62	-12.7725	-12.925
								0.20505	-6.165	-6.32	-6.575		0.20536	-7.035	-7.845	-8.2		0.17969	-12.63	-12.7725	-12.925
								0.20654	-6.17	-6.3225	-6.5775		0.20685	-7.035	-7.8525	-8.2025		0.18099	-12.635	-12.775	-12.93
								0.20802	-6.175	-6.325	-6.5775		0.20833	-7.0575	-7.855	-8.2075		0.18229	-12.635	-12.775	-12.935
								0.20951	-6.1775	-6.3325	-6.58		0.20982	-7.0625	-7.8675	-8.2075		0.18359	-12.6375	-12.775	-12.94
								0.211	-6.1925	-6.3425	-6.585		0.21131	-7.0675	-7.875	-8.2125		0.1849	-12.6375	-12.7775	-12.9425
								0.21248	-6.1975	-6.345	-6.5925		0.2128	-7.07	-7.8775	-8.215		0.1862	-12.64	-12.78	-12.955
								0.21397	-6.2075	-6.3475	-6.6125		0.21429	-7.0725	-7.8875	-8.2175		0.1875	-12.64	-12.7825	-12.955
								0.21545	-6.22	-6.3625	-6.615		0.21577	-7.075	-7.9	-8.235		0.1888	-12.65	-12.7875	-12.96
								0.21694	-6.225	-6.3875	-6.62		0.21726	-7.09	-7.905	-8.235		0.1901	-12.65	-12.7875	-12.96
								0.21842	-6.2325	-6.39	-6.6225		0.21875	-7.095	-7.9075	-8.235		0.19141	-12.655	-12.7875	-12.9725
								0.21991	-6.235	-6.3975	-6.6325		0.22024	-7.1025	-7.91	-8.2375		0.19271	-12.6575	-12.7925	-12.9825
								0.2214	-6.2375	-6.405	-6.635		0.22173	-7.1025	-7.915	-8.2475		0.19401	-12.665	-12.7925	-12.9825
								0.22288	-6.24	-6.405	-6.64		0.22321	-7.1025	-7.9175	-8.26		0.19531	-12.675	-12.8	-12.9825
								0.22437	-6.26	-6.4075	-6.64		0.2247	-7.12	-7.92	-8.2625		0.19661	-12.6775	-12.8025	-12.9875
								0.22585	-6.2625	-6.41	-6.655		0.22619	-7.12	-7.9275	-8.2675		0.19792	-12.68	-12.805	-12.99
								0.22734	-6.27	-6.415	-6.655		0.22768	-7.13	-7.94	-8.27		0.19922	-12.68	-12.805	-13
								0.22883	-6.305	-6.435	-6.6625		0.22917	-7.1425	-7.94	-8.27		0.20052	-12.68	-12.8075	-13.01
								0.23031	-6.31	-6.44	-6.6825		0.23065	-7.145	-7.94	-8.2725		0.20182	-12.68	-12.8075	-13.02
								0.2318	-6.31	-6.44	-6.6875		0.23214	-7.1475	-7.94	-8.285		0.20313	-12.685	-12.81	-13.0225
								0.23328	-6.3225	-6.45	-6.69		0.23363	-7.1475	-7.9625	-8.285		0.20443	-12.685	-12.81	-13.0225
								0.23477	-6.3275	-6.455	-6.6925		0.23512	-7.15	-7.9625	-8.295		0.20573	-12.685	-12.8125	-13.0275
								0.23626	-6.335	-6.4575	-6.705		0.23661	-7.155	-7.965	-8.295		0.20703	-12.6875	-12.8125	-13.0275
								0.23774	-6.345	-6.46	-6.71		0.2381	-7.155	-7.9725	-8.3125		0.20833	-12.6875	-12.82	-13.03
								0.23923	-6.3525	-6.465	-6.72		0.23958	-7.1575	-7.9775	-8.315		0.20964	-12.6875	-12.82	-13.03
								0.24071	-6.375	-6.465	-6.72		0.24107	-7.16	-7.98	-8.3175		0.21094	-12.69	-12.825	-13.035
								0.2422	-6.375	-6.47	-6.7225		0.24256	-7.1675	-7.9925	-8.3225		0.21224	-12.6975	-12.825	-13.04
								0.24368	-6.375	-6.47	-6.725		0.24405	-7.1725	-7.995	-8.3275		0.21354	-12.7	-12.83	-13.0425
								0.24517	-6.38	-6.4775	-6.73		0.24554	-7.175	-7.9975	-8.3325		0.21484	-12.705	-12.8325	-13.0425
								0.24666	-6.3825	-6.48	-6.735		0.24702	-7.185	-8.005	-8.3325		0.21615	-12.7075	-12.8325	-13.0425
								0.24814	-6.405	-6.48	-6.745		0.24851	-7.1875	-8.005	-8.3375		0.21745	-12.7125	-12.835	-13.045
								0.24963	-6.4075	-6.4825	-6.755		0.25	-7.19	-8.01	-8.3425		0.21875	-12.7125	-12.845	-13.0475
								0.25111	-6.415	-6.485	-6.7675		0.25149	-7.195	-8.0175	-8.35		0.22005	-12.715	-12.85	-13.0525
								0.2526	-6.44	-6.4925	-6.77		0.25298	-7.195	-8.025	-8.35		0.22135	-12.715	-12.8525	-13.0575
								0.25409	-6.4425	-6.4975	-6.77		0.25446	-7.2	-8.035	-8.36		0.22266	-12.7175	-12.855	-13.06
								0.25557	-6.455	-6.4975	-6.7825		0.25595	-7.2025	-8.035	-8.385		0.22396	-12.72	-12.8575	-13.0625
								0.25706	-6.4625	-6.505	-6.79		0.25744	-7.2075	-8.0375	-8.39		0.22526	-12.7225	-12.8575	-13.0675
								0.25854	-6.4725	-6.5125	-6.8125		0.25893	-7.21	-8.0375	-8.39		0.22656	-12.725	-12.8575	-13.0675
								0.26003	-6.4775	-6.525	-6.815		0.26042	-7.2125	-8.04	-8.39		0.22786	-12.7275	-12.865	-13.075
								0.26152	-6.4875	-6.525	-6.8175		0.2619	-7.2175	-8.04	-8.3975		0.22917	-12.7275	-12.8675	-13.075
								0.263	-6.4975	-6.53	-6.82		0.26339	-7.225	-8.0475	-8.405		0.23047	-12.7325	-12.87	-13.075
								0.26449	-6.5025	-6.5325	-6.82		0.26488	-7.2325	-8.0475	-8.4075		0.23177	-12.7375	-12.8725	-13.0775
								0.26597	-6.5025	-6.535	-6.825		0.26637	-7.2325	-8.055	-8.4125		0.23307	-12.74	-12.8725	-13.08
								0.26746	-6.505	-6.5425	-6.825		0.26786	-7.2325	-8.055	-8.42		0.23438	-12.74	-12.875	-13.08
								0.26895	-6.5075	-6.5425	-6.8375		0.26935	-7.2325	-8.0725	-8.4225		0.23568	-12.745	-12.885	-13.0825
								0.27043	-6.5225	-6.5425	-6.84		0.27083	-7.2375	-8.075	-8.425		0.23698	-12.7475	-12.885	-13.0825
								0.27192	-6.53	-6.545	-6.845		0.27232	-7.2475	-8.085	-8.44		0.23828	-12.75	-12.885	-13.0825
								0.2734	-6.5575	-6.5475	-6.855		0.27381	-7.255	-8.0925	-8.445		0.23958	-12.75	-12.885	-13.095
								0.27489	-6.5625	-6.55	-6.8575		0.2753	-7.265	-8.095	-8.455		0.24089	-12.75	-12.89	-13.095
								0.27637	-6.57	-6.55	-6.86		0.27679	-7.2675	-8.1025	-8.455		0.24219	-12.75	-12.89	-13.0975
								0.27786	-6.58	-6.5525	-6.865		0.27827	-7.2725	-8.11	-8.46		0.24349	-12.765	-12.895	-13.105
								0.27935	-6.585	-6.5525	-6.8675		0.27976	-7.2725	-8.1125	-8.4625		0.24479	-12.765	-12.895	-13.105
								0.28083	-6.5875	-6.5625	-6.8725		0.28125	-7.275	-8.115	-8.4625		0.24609	-12.765	-12.895	-13.1075
								0.28232	-6.5925	-6.5675	-6.875		0.28274	-7.2775	-8.1325	-8.465		0.2474	-12.765	-12.9	-13.115
								0.2838	-6.625	-6.5725	-6.8775		0.28423	-7.28	-8.14	-8.47		0.2487	-12.7675	-12.905	-13.1175
								0.28529	-6.63	-6.58	-6.8925		0.28571	-7.2875	-8.145	-8.4725		0.25	-12.7675	-12.905	-13.125
								0.28678	-6.63	-6.585	-6.895		0.2872	-7.29	-8.1475	-8.475		0.2513	-12.77	-12.91	-13.125
								0.28826	-6.6325	-6.595	-6.9		0.28869	-7.295	-8.15	-8.4825		0.2526	-12.775	-12.91	-13.125
								0.28975	-6.6375	-6.595	-6.9375		0.29018	-7.3075	-8.15	-8.4825		0.25391	-12.775	-12.915	-13.125
								0.29123	-6.6525	-6.595	-6.94		0.29167	-7.31	-8.165	-8.4875		0.25521	-12.775	-12.925	-13.1275
								0.29272	-6.6575	-6.6025	-6.9425		0.29315	-7.315	-8.17	-8.5		0.25651	-12.7775	-12.9275	-13.1325
								0.29421	-6.6575	-6.6125	-6.9475		0.29464	-7.3175	-8.18	-8.5		0.25781	-12.7775	-12.9325	-13.1325
								0.29569	-6.6575	-6.615	-6.95		0.29613	-7.32	-8.18	-8.505		0.25911	-12.7775	-12.9375	-13.1475
								0.29718	-6.67	-6.6275	-6.9625		0.29762	-7.3275	-8.1825	-8.5125		0.26042	-12.78	-12.94	-13.15
								0.29866	-6.67	-6.6325	-6.9675		0.29911	-7.3325	-8.1975	-8.53		0.26172	-12.7825	-12.94	-13.155
								0.30015	-6.69	-6.635	-6.9725		0.3006	-7.345	-8.2	-8.53		0.26302	-12.7825	-12.9475	-13.1575
								0.30163	-6.71	-6.6375	-6.975		0.30208	-7.3475	-8.205	-8.5325		0.26432	-12.7925	-12.9525	-13.1625
								0.30312	-6.7125	-6.6375	-6.9775		0.30357	-7.3525	-8.2075	-8.5375		0.26563	-12.795	-12.9525	-13.1675
								0.30461	-6.725	-6.6375	-6.98		0.30506	-7.355	-8.2075	-8.5375		0.26693	-12.8025	-12.955	-13.17
								0.30609	-6.7375	-6.64	-6.9975		0.30655	-7.37	-8.2125	-8.54		0.26823	-12.81	-12.955	-13.1725
								0.30758	-6.755	-6.64	-7		0.30804	-7.3725	-8.2125	-8.5425		0.26953	-12.81	-12.9575	-13.1775
								0.30906	-6.755	-6.65	-7		0.30952	-7.375	-8.22	-8.545		0.27083	-12.8175	-12.96	-13.18
								0.31055	-6.755	-6.67	-7.015		0.31101	-7.3775	-8.225	-8.5475		0.27214	-12.82	-12.9625	-13.18
								0.31204	-6.76	-6.6775	-7.015		0.3125	-7.3825	-8.2325	-8.555		0.27344	-12.825	-12.9675	-13.185
								0.31352	-6.7625	-6.685	-7.015		0.31399	-7.39	-8.2375	-8.565		0.27474	-12.8275	-12.97	-13.185
								0.31501	-6.7725	-6.69	-7.02		0.31548	-7.39	-8.24	-8.5675		0.27604	-12.8275	-12.9725	-13.185
								0.31649	-6.78	-6.69	-7.03		0.31696	-7.395	-8.24	-8.5775		0.27734	-12.8275	-12.9775	-13.1875
								0.31798	-6.795	-6.6925	-7.0375		0.31845	-7.4	-8.24	-8.58		0.27865	-12.835	-12.985	-13.1875
								0.31947	-6.7975	-6.695	-7.05		0.31994	-7.415	-8.2425	-8.585		0.27995	-12.835	-12.99	-13.1875
								0.32095	-6.7975	-6.6975	-7.05		0.32143	-7.42	-8.2525	-8.59		0.28125	-12.8375	-13	-13.19
								0.32244	-6.8	-6.7	-7.05		0.32292	-7.425	-8.2575	-8.595		0.28255	-12.8425	-13.0025	-13.195
								0.32392	-6.8	-6.71	-7.0525		0.3244	-7.4275	-8.27	-8.595		0.28385	-12.8525	-13.0025	-13.195
								0.32541	-6.805	-6.7125	-7.055		0.32589	-7.4275	-8.2775	-8.5975		0.28516	-12.8525	-13.0025	-13.1975
								0.32689	-6.8075	-6.715	-7.0625		0.32738	-7.435	-8.2775	-8.6		0.28646	-12.855	-13.005	-13.1975
								0.32838	-6.8075	-6.73	-7.0625		0.32887	-7.435	-8.2825	-8.6025		0.28776	-12.8575	-13.0075	-13.2
								0.32987	-6.8225	-6.73	-7.0625		0.33036	-7.445	-8.2875	-8.605		0.28906	-12.8675	-13.0125	-13.205
								0.33135	-6.8525	-6.735	-7.0625		0.33185	-7.445	-8.2875	-8.605		0.29036	-12.8725	-13.0125	-13.205
								0.33284	-6.8525	-6.7425	-7.0675		0.33333	-7.445	-8.2925	-8.6075		0.29167	-12.8725	-13.015	-13.2075
								0.33432	-6.855	-6.7475	-7.07		0.33482	-7.455	-8.305	-8.6075		0.29297	-12.875	-13.0175	-13.21
								0.33581	-6.855	-6.7575	-7.0775		0.33631	-7.46	-8.3125	-8.615		0.29427	-12.8775	-13.0275	-13.2175
								0.3373	-6.86	-6.7575	-7.0825		0.3378	-7.47	-8.3125	-8.6175		0.29557	-12.8825	-13.03	-13.2175
								0.33878	-6.875	-6.76	-7.0825		0.33929	-7.4775	-8.315	-8.6175		0.29688	-12.885	-13.0325	-13.2175
								0.34027	-6.8775	-6.76	-7.085		0.34077	-7.48	-8.3175	-8.62		0.29818	-12.8875	-13.0325	-13.22
								0.34175	-6.8875	-6.765	-7.0875		0.34226	-7.48	-8.32	-8.6225		0.29948	-12.89	-13.035	-13.22
								0.34324	-6.89	-6.7725	-7.0875		0.34375	-7.4825	-8.3275	-8.625		0.30078	-12.89	-13.035	-13.22
								0.34473	-6.8925	-6.775	-7.09		0.34524	-7.49	-8.335	-8.6275		0.30208	-12.89	-13.0375	-13.2225
								0.34621	-6.8925	-6.78	-7.095		0.34673	-7.5	-8.34	-8.635		0.30339	-12.8975	-13.0375	-13.2225
								0.3477	-6.9	-6.785	-7.0975		0.34821	-7.505	-8.3425	-8.635		0.30469	-12.9025	-13.04	-13.2225
								0.34918	-6.91	-6.7875	-7.0975		0.3497	-7.52	-8.3425	-8.64		0.30599	-12.91	-13.04	-13.225
								0.35067	-6.915	-6.7875	-7.105		0.35119	-7.53	-8.35	-8.65		0.30729	-12.9125	-13.0425	-13.225
								0.35215	-6.915	-6.79	-7.105		0.35268	-7.53	-8.35	-8.6625		0.30859	-12.915	-13.0475	-13.2275
								0.35364	-6.9175	-6.79	-7.1075		0.35417	-7.53	-8.3525	-8.6625		0.3099	-12.9175	-13.05	-13.235
								0.35513	-6.93	-6.8025	-7.1125		0.35565	-7.5325	-8.3525	-8.6625		0.3112	-12.9175	-13.05	-13.235
								0.35661	-6.93	-6.805	-7.1225		0.35714	-7.5375	-8.365	-8.6675		0.3125	-12.92	-13.05	-13.235
								0.3581	-6.94	-6.805	-7.125		0.35863	-7.54	-8.3775	-8.6725		0.3138	-12.9225	-13.0525	-13.24
								0.35958	-6.94	-6.8075	-7.1525		0.36012	-7.5425	-8.3775	-8.675		0.3151	-12.9225	-13.0525	-13.24
								0.36107	-6.945	-6.8075	-7.1525		0.36161	-7.5475	-8.3825	-8.675		0.31641	-12.925	-13.0675	-13.2425
								0.36256	-6.955	-6.81	-7.16		0.3631	-7.55	-8.385	-8.6775		0.31771	-12.93	-13.07	-13.2425
								0.36404	-6.955	-6.81	-7.16		0.36458	-7.55	-8.39	-8.68		0.31901	-12.93	-13.0725	-13.2425
								0.36553	-6.9625	-6.8125	-7.165		0.36607	-7.55	-8.3975	-8.68		0.32031	-12.93	-13.075	-13.245
								0.36701	-6.9625	-6.8125	-7.165		0.36756	-7.5525	-8.4	-8.685		0.32161	-12.9325	-13.0775	-13.245
								0.3685	-6.965	-6.8175	-7.165		0.36905	-7.555	-8.4025	-8.6925		0.32292	-12.9325	-13.0775	-13.2475
								0.36999	-6.965	-6.83	-7.1675		0.37054	-7.56	-8.4025	-8.6925		0.32422	-12.935	-13.08	-13.2475
								0.37147	-6.9675	-6.83	-7.1725		0.37202	-7.56	-8.4025	-8.695		0.32552	-12.935	-13.08	-13.2475
								0.37296	-6.97	-6.84	-7.175		0.37351	-7.5675	-8.41	-8.6975		0.32682	-12.9375	-13.0825	-13.25
								0.37444	-6.975	-6.8425	-7.175		0.375	-7.57	-8.41	-8.6975		0.32813	-12.9425	-13.085	-13.25
								0.37593	-6.98	-6.845	-7.1775		0.37649	-7.57	-8.42	-8.7025		0.32943	-12.945	-13.0875	-13.255
								0.37741	-6.9875	-6.8475	-7.1825		0.37798	-7.5775	-8.42	-8.705		0.33073	-12.95	-13.0875	-13.26
								0.3789	-6.99	-6.8475	-7.19		0.37946	-7.5825	-8.4225	-8.705		0.33203	-12.95	-13.09	-13.265
								0.38039	-6.9925	-6.85	-7.195		0.38095	-7.5925	-8.4225	-8.71		0.33333	-12.9525	-13.0925	-13.265
								0.38187	-6.995	-6.8525	-7.2		0.38244	-7.5925	-8.425	-8.7175		0.33464	-12.9525	-13.095	-13.265
								0.38336	-7	-6.8625	-7.2125		0.38393	-7.605	-8.4325	-8.72		0.33594	-12.9525	-13.095	-13.2675
								0.38484	-7.0025	-6.865	-7.2175		0.38542	-7.61	-8.4325	-8.7225		0.33724	-12.955	-13.095	-13.27
								0.38633	-7.01	-6.8675	-7.225		0.3869	-7.62	-8.435	-8.725		0.33854	-12.955	-13.095	-13.27
								0.38782	-7.0125	-6.8675	-7.2275		0.38839	-7.62	-8.44	-8.725		0.33984	-12.9575	-13.1	-13.27
								0.3893	-7.015	-6.8725	-7.235		0.38988	-7.625	-8.455	-8.735		0.34115	-12.96	-13.1	-13.27
								0.39079	-7.015	-6.875	-7.235		0.39137	-7.6325	-8.46	-8.7375		0.34245	-12.96	-13.1025	-13.2725
								0.39227	-7.0175	-6.88	-7.2475		0.39286	-7.6425	-8.47	-8.74		0.34375	-12.96	-13.105	-13.28
								0.39376	-7.0275	-6.8825	-7.25		0.39435	-7.645	-8.47	-8.7425		0.34505	-12.9625	-13.105	-13.28
								0.39525	-7.03	-6.89	-7.255		0.39583	-7.645	-8.47	-8.745		0.34635	-12.9625	-13.105	-13.2825
								0.39673	-7.0325	-6.8975	-7.255		0.39732	-7.645	-8.4725	-8.745		0.34766	-12.9625	-13.1075	-13.29
								0.39822	-7.035	-6.8975	-7.2625		0.39881	-7.6475	-8.485	-8.7675		0.34896	-12.965	-13.11	-13.2925
								0.3997	-7.0575	-6.9	-7.2625		0.4003	-7.65	-8.49	-8.7675		0.35026	-12.965	-13.11	-13.3025
								0.40119	-7.0675	-6.9025	-7.275		0.40179	-7.6525	-8.49	-8.775		0.35156	-12.965	-13.1125	-13.3025
								0.40267	-7.0675	-6.9025	-7.2775		0.40327	-7.6575	-8.49	-8.7775		0.35286	-12.975	-13.1225	-13.3025
								0.40416	-7.0775	-6.905	-7.28		0.40476	-7.66	-8.5025	-8.7775		0.35417	-12.98	-13.1225	-13.3025
								0.40565	-7.0925	-6.91	-7.28		0.40625	-7.6625	-8.505	-8.7775		0.35547	-12.98	-13.125	-13.3025
								0.40713	-7.095	-6.91	-7.285		0.40774	-7.665	-8.515	-8.78		0.35677	-12.98	-13.125	-13.305
								0.40862	-7.1	-6.9125	-7.2975		0.40923	-7.6775	-8.52	-8.78		0.35807	-12.9875	-13.125	-13.3075
								0.4101	-7.11	-6.92	-7.3		0.41071	-7.6825	-8.52	-8.79		0.35938	-12.99	-13.125	-13.3125
								0.41159	-7.12	-6.9225	-7.305		0.4122	-7.6875	-8.5225	-8.7925		0.36068	-13.0025	-13.1275	-13.315
								0.41308	-7.1275	-6.925	-7.315		0.41369	-7.6875	-8.5225	-8.795		0.36198	-13.005	-13.1275	-13.3175
								0.41456	-7.135	-6.9275	-7.315		0.41518	-7.6875	-8.525	-8.8		0.36328	-13.0075	-13.13	-13.32
								0.41605	-7.135	-6.93	-7.345		0.41667	-7.7125	-8.525	-8.8		0.36458	-13.01	-13.13	-13.32
								0.41753	-7.1375	-6.9325	-7.35		0.41815	-7.715	-8.525	-8.8025		0.36589	-13.0125	-13.1325	-13.32
								0.41902	-7.14	-6.9425	-7.365		0.41964	-7.72	-8.525	-8.815		0.36719	-13.015	-13.1325	-13.32
								0.42051	-7.1425	-6.9425	-7.365		0.42113	-7.7225	-8.5375	-8.8275		0.36849	-13.015	-13.1375	-13.32
								0.42199	-7.1425	-6.95	-7.3675		0.42262	-7.7225	-8.5425	-8.8275		0.36979	-13.0175	-13.1375	-13.32
								0.42348	-7.15	-6.955	-7.37		0.42411	-7.7325	-8.545	-8.835		0.37109	-13.0225	-13.145	-13.325
								0.42496	-7.1525	-6.9575	-7.375		0.4256	-7.735	-8.5475	-8.84		0.3724	-13.0225	-13.1475	-13.3275
								0.42645	-7.155	-6.96	-7.375		0.42708	-7.735	-8.5475	-8.8425		0.3737	-13.025	-13.1475	-13.3275
								0.42793	-7.16	-6.9625	-7.3775		0.42857	-7.735	-8.555	-8.8475		0.375	-13.0275	-13.1475	-13.33
								0.42942	-7.1625	-6.9675	-7.3775		0.43006	-7.7375	-8.555	-8.86		0.3763	-13.0275	-13.1525	-13.3325
								0.43091	-7.1625	-6.9675	-7.3825		0.43155	-7.74	-8.555	-8.8625		0.3776	-13.0325	-13.155	-13.335
								0.43239	-7.1725	-6.9725	-7.3875		0.43304	-7.75	-8.555	-8.8675		0.37891	-13.0325	-13.155	-13.335
								0.43388	-7.175	-6.975	-7.3975		0.43452	-7.755	-8.5575	-8.87		0.38021	-13.0325	-13.155	-13.335
								0.43536	-7.1775	-6.9875	-7.4		0.43601	-7.765	-8.5625	-8.875		0.38151	-13.0325	-13.1575	-13.335
								0.43685	-7.18	-6.99	-7.4025		0.4375	-7.7675	-8.565	-8.875		0.38281	-13.035	-13.1575	-13.335
								0.43834	-7.1875	-6.9975	-7.4025		0.43899	-7.77	-8.5675	-8.88		0.38411	-13.0375	-13.16	-13.3375
								0.43982	-7.19	-7.005	-7.4075		0.44048	-7.7725	-8.575	-8.885		0.38542	-13.04	-13.16	-13.34
								0.44131	-7.1975	-7.005	-7.41		0.44196	-7.785	-8.575	-8.8875		0.38672	-13.04	-13.16	-13.34
								0.44279	-7.215	-7.0075	-7.415		0.44345	-7.7875	-8.58	-8.8875		0.38802	-13.04	-13.1625	-13.34
								0.44428	-7.225	-7.01	-7.4175		0.44494	-7.8	-8.58	-8.9075		0.38932	-13.0475	-13.165	-13.34
								0.44577	-7.23	-7.0175	-7.42		0.44643	-7.8	-8.59	-8.9225		0.39063	-13.0475	-13.165	-13.34
								0.44725	-7.235	-7.025	-7.42		0.44792	-7.8	-8.59	-8.925		0.39193	-13.0475	-13.17	-13.3425
								0.44874	-7.2425	-7.04	-7.4225		0.4494	-7.8025	-8.5975	-8.935		0.39323	-13.0525	-13.17	-13.345
								0.45022	-7.2475	-7.0425	-7.43		0.45089	-7.805	-8.6025	-8.935		0.39453	-13.055	-13.17	-13.35
								0.45171	-7.2525	-7.0475	-7.43		0.45238	-7.8075	-8.6025	-8.94		0.39583	-13.0575	-13.17	-13.35
								0.45319	-7.255	-7.0475	-7.4375		0.45387	-7.8125	-8.605	-8.94		0.39714	-13.06	-13.175	-13.35
								0.45468	-7.27	-7.0525	-7.4375		0.45536	-7.8175	-8.6125	-8.94		0.39844	-13.06	-13.175	-13.35
								0.45617	-7.295	-7.0575	-7.4425		0.45685	-7.82	-8.615	-8.9425		0.39974	-13.06	-13.1775	-13.3525
								0.45765	-7.3	-7.065	-7.4425		0.45833	-7.8225	-8.615	-8.9425		0.40104	-13.0625	-13.1825	-13.3525
								0.45914	-7.305	-7.08	-7.4425		0.45982	-7.825	-8.6175	-8.95		0.40234	-13.0625	-13.1825	-13.3575
								0.46062	-7.3125	-7.085	-7.45		0.46131	-7.825	-8.6225	-8.9525		0.40365	-13.0625	-13.19	-13.36
								0.46211	-7.325	-7.0875	-7.4525		0.4628	-7.8425	-8.625	-8.955		0.40495	-13.065	-13.1925	-13.36
								0.4636	-7.335	-7.0875	-7.46		0.46429	-7.845	-8.625	-8.955		0.40625	-13.07	-13.1925	-13.3625
								0.46508	-7.3425	-7.095	-7.465		0.46577	-7.8675	-8.63	-8.9575		0.40755	-13.07	-13.1925	-13.3625
								0.46657	-7.3575	-7.0975	-7.47		0.46726	-7.8725	-8.64	-8.965		0.40885	-13.0725	-13.1975	-13.3625
								0.46805	-7.3625	-7.105	-7.475		0.46875	-7.8775	-8.6475	-8.965		0.41016	-13.0725	-13.1975	-13.365
								0.46954	-7.3625	-7.11	-7.4825		0.47024	-7.88	-8.65	-8.97		0.41146	-13.075	-13.2	-13.365
								0.47103	-7.37	-7.1125	-7.4825		0.47173	-7.88	-8.6575	-8.9725		0.41276	-13.08	-13.205	-13.3725
								0.47251	-7.375	-7.115	-7.4825		0.47321	-7.88	-8.6625	-8.9775		0.41406	-13.085	-13.2075	-13.3725
								0.474	-7.385	-7.115	-7.485		0.4747	-7.8825	-8.6675	-8.98		0.41536	-13.0875	-13.21	-13.3725
								0.47548	-7.385	-7.12	-7.485		0.47619	-7.885	-8.67	-8.98		0.41667	-13.09	-13.2125	-13.3725
								0.47697	-7.3875	-7.1325	-7.4975		0.47768	-7.89	-8.67	-8.9875		0.41797	-13.09	-13.2125	-13.375
								0.47845	-7.3875	-7.135	-7.5		0.47917	-7.8925	-8.6725	-8.9875		0.41927	-13.09	-13.215	-13.385
								0.47994	-7.3925	-7.1425	-7.5		0.48065	-7.8925	-8.675	-9		0.42057	-13.09	-13.215	-13.385
								0.48143	-7.395	-7.145	-7.5075		0.48214	-7.8925	-8.69	-9.0025		0.42188	-13.09	-13.22	-13.385
								0.48291	-7.4025	-7.155	-7.515		0.48363	-7.9	-8.69	-9.005		0.42318	-13.0925	-13.22	-13.3925
								0.4844	-7.4175	-7.1625	-7.5175		0.48512	-7.905	-8.6925	-9.005		0.42448	-13.095	-13.22	-13.395
								0.48588	-7.42	-7.165	-7.53		0.48661	-7.905	-8.695	-9.01		0.42578	-13.095	-13.22	-13.395
								0.48737	-7.4225	-7.1725	-7.5325		0.4881	-7.9125	-8.695	-9.015		0.42708	-13.0975	-13.22	-13.3975
								0.48886	-7.425	-7.1725	-7.5375		0.48958	-7.915	-8.695	-9.015		0.42839	-13.1	-13.2225	-13.4
								0.49034	-7.4275	-7.1775	-7.5375		0.49107	-7.925	-8.7	-9.0225		0.42969	-13.105	-13.225	-13.405
								0.49183	-7.43	-7.18	-7.54		0.49256	-7.945	-8.7025	-9.0225		0.43099	-13.11	-13.225	-13.405
								0.49331	-7.4425	-7.18	-7.54		0.49405	-7.945	-8.7025	-9.03		0.43229	-13.1125	-13.225	-13.4075
								0.4948	-7.445	-7.185	-7.5475		0.49554	-7.9475	-8.715	-9.0325		0.43359	-13.1125	-13.2275	-13.4075
								0.49629	-7.445	-7.1925	-7.5475		0.49702	-7.95	-8.725	-9.0375		0.4349	-13.115	-13.2275	-13.41
								0.49777	-7.4475	-7.1925	-7.55		0.49851	-7.9625	-8.7275	-9.0375		0.4362	-13.115	-13.23	-13.41
								0.49926	-7.4625	-7.1925	-7.5525		0.5	-7.9725	-8.7325	-9.0375		0.4375	-13.115	-13.2325	-13.4125
								0.50074	-7.47	-7.195	-7.56		0.50149	-7.9725	-8.735	-9.04		0.4388	-13.1175	-13.2325	-13.4125
								0.50223	-7.47	-7.195	-7.5675		0.50298	-7.9725	-8.7375	-9.04		0.4401	-13.1175	-13.2375	-13.415
								0.50371	-7.475	-7.2125	-7.5675		0.50446	-7.98	-8.74	-9.045		0.44141	-13.12	-13.2375	-13.4175
								0.5052	-7.4775	-7.2175	-7.5775		0.50595	-7.9875	-8.745	-9.0525		0.44271	-13.12	-13.24	-13.42
								0.50669	-7.48	-7.22	-7.5775		0.50744	-7.995	-8.7575	-9.0625		0.44401	-13.125	-13.24	-13.43
								0.50817	-7.485	-7.225	-7.58		0.50893	-7.995	-8.7575	-9.065		0.44531	-13.1275	-13.2425	-13.4325
								0.50966	-7.4875	-7.2325	-7.5825		0.51042	-7.9975	-8.76	-9.075		0.44661	-13.13	-13.2425	-13.4325
								0.51114	-7.495	-7.235	-7.5825		0.5119	-8	-8.7625	-9.075		0.44792	-13.135	-13.2425	-13.435
								0.51263	-7.5	-7.235	-7.585		0.51339	-8.0075	-8.765	-9.075		0.44922	-13.135	-13.245	-13.435
								0.51412	-7.505	-7.245	-7.5875		0.51488	-8.0125	-8.78	-9.075		0.45052	-13.1375	-13.2475	-13.435
								0.5156	-7.52	-7.245	-7.5925		0.51637	-8.02	-8.78	-9.075		0.45182	-13.155	-13.25	-13.4375
								0.51709	-7.525	-7.245	-7.595		0.51786	-8.02	-8.7875	-9.08		0.45313	-13.155	-13.2525	-13.44
								0.51857	-7.53	-7.255	-7.6		0.51935	-8.025	-8.79	-9.08		0.45443	-13.16	-13.2525	-13.4425
								0.52006	-7.535	-7.2575	-7.605		0.52083	-8.04	-8.79	-9.0825		0.45573	-13.165	-13.255	-13.445
								0.52155	-7.5375	-7.265	-7.605		0.52232	-8.045	-8.7925	-9.0825		0.45703	-13.17	-13.2575	-13.445
								0.52303	-7.5375	-7.2675	-7.605		0.52381	-8.0575	-8.7925	-9.09		0.45833	-13.1725	-13.2625	-13.445
								0.52452	-7.565	-7.27	-7.605		0.5253	-8.0675	-8.795	-9.09		0.45964	-13.175	-13.265	-13.4475
								0.526	-7.5675	-7.275	-7.6075		0.52679	-8.0675	-8.7975	-9.095		0.46094	-13.175	-13.265	-13.4525
								0.52749	-7.5725	-7.2775	-7.6075		0.52827	-8.07	-8.7975	-9.0975		0.46224	-13.1775	-13.2675	-13.4525
								0.52897	-7.5725	-7.28	-7.6075		0.52976	-8.0725	-8.805	-9.1		0.46354	-13.1825	-13.27	-13.455
								0.53046	-7.575	-7.28	-7.615		0.53125	-8.075	-8.81	-9.11		0.46484	-13.185	-13.2775	-13.46
								0.53195	-7.58	-7.28	-7.62		0.53274	-8.0775	-8.8175	-9.1125		0.46615	-13.1875	-13.2825	-13.4625
								0.53343	-7.58	-7.2825	-7.625		0.53423	-8.08	-8.825	-9.1175		0.46745	-13.19	-13.2825	-13.465
								0.53492	-7.5925	-7.285	-7.63		0.53571	-8.0875	-8.8325	-9.1225		0.46875	-13.19	-13.285	-13.465
								0.5364	-7.5975	-7.285	-7.63		0.5372	-8.09	-8.8325	-9.125		0.47005	-13.19	-13.285	-13.465
								0.53789	-7.6	-7.29	-7.6325		0.53869	-8.1	-8.84	-9.125		0.47135	-13.1925	-13.2875	-13.47
								0.53938	-7.6	-7.295	-7.64		0.54018	-8.1025	-8.845	-9.125		0.47266	-13.1975	-13.2875	-13.47
								0.54086	-7.61	-7.3	-7.6475		0.54167	-8.1075	-8.845	-9.1275		0.47396	-13.2	-13.29	-13.475
								0.54235	-7.6125	-7.3075	-7.65		0.54315	-8.1075	-8.8475	-9.1325		0.47526	-13.2025	-13.2975	-13.475
								0.54383	-7.62	-7.32	-7.665		0.54464	-8.11	-8.855	-9.1325		0.47656	-13.2025	-13.3	-13.4775
								0.54532	-7.6225	-7.3225	-7.6775		0.54613	-8.115	-8.8575	-9.14		0.47786	-13.205	-13.3075	-13.4825
								0.54681	-7.6225	-7.3225	-7.68		0.54762	-8.1175	-8.86	-9.1425		0.47917	-13.205	-13.3075	-13.4825
								0.54829	-7.6225	-7.325	-7.68		0.54911	-8.1175	-8.8725	-9.145		0.48047	-13.2075	-13.315	-13.4825
								0.54978	-7.6275	-7.3325	-7.7		0.5506	-8.1225	-8.8775	-9.145		0.48177	-13.2075	-13.315	-13.485
								0.55126	-7.6425	-7.3375	-7.7		0.55208	-8.13	-8.885	-9.145		0.48307	-13.2075	-13.3175	-13.4875
								0.55275	-7.645	-7.3475	-7.7		0.55357	-8.13	-8.89	-9.1475		0.48438	-13.21	-13.32	-13.4875
								0.55423	-7.6475	-7.3525	-7.705		0.55506	-8.145	-8.8975	-9.1525		0.48568	-13.215	-13.32	-13.49
								0.55572	-7.66	-7.3575	-7.715		0.55655	-8.1475	-8.9	-9.155		0.48698	-13.215	-13.32	-13.49
								0.55721	-7.6625	-7.36	-7.7175		0.55804	-8.15	-8.905	-9.16		0.48828	-13.2175	-13.32	-13.495
								0.55869	-7.6675	-7.3625	-7.7225		0.55952	-8.16	-8.915	-9.16		0.48958	-13.2175	-13.3225	-13.495
								0.56018	-7.6725	-7.3625	-7.7225		0.56101	-8.1625	-8.915	-9.1625		0.49089	-13.22	-13.3225	-13.495
								0.56166	-7.675	-7.365	-7.7325		0.5625	-8.1675	-8.915	-9.165		0.49219	-13.22	-13.325	-13.4975
								0.56315	-7.6775	-7.3675	-7.735		0.56399	-8.1775	-8.9275	-9.165		0.49349	-13.22	-13.325	-13.4975
								0.56464	-7.68	-7.3675	-7.735		0.56548	-8.1775	-8.93	-9.165		0.49479	-13.2225	-13.325	-13.5
								0.56612	-7.69	-7.37	-7.7375		0.56696	-8.1925	-8.93	-9.1675		0.49609	-13.2275	-13.33	-13.5
								0.56761	-7.69	-7.375	-7.7475		0.56845	-8.195	-8.9325	-9.1725		0.4974	-13.2325	-13.33	-13.5
								0.56909	-7.6925	-7.38	-7.755		0.56994	-8.2	-8.94	-9.175		0.4987	-13.235	-13.33	-13.5
								0.57058	-7.6925	-7.385	-7.7575		0.57143	-8.2025	-8.9425	-9.1775		0.5	-13.235	-13.33	-13.5
								0.57207	-7.695	-7.385	-7.76		0.57292	-8.205	-8.9425	-9.1775		0.5013	-13.2375	-13.3325	-13.5025
								0.57355	-7.7125	-7.3875	-7.76		0.5744	-8.205	-8.945	-9.18		0.5026	-13.24	-13.335	-13.505
								0.57504	-7.715	-7.395	-7.7625		0.57589	-8.2175	-8.9475	-9.185		0.50391	-13.24	-13.34	-13.505
								0.57652	-7.725	-7.4	-7.7625		0.57738	-8.2175	-8.9525	-9.19		0.50521	-13.24	-13.34	-13.5075
								0.57801	-7.735	-7.41	-7.765		0.57887	-8.2175	-8.955	-9.19		0.50651	-13.2425	-13.345	-13.5075
								0.57949	-7.735	-7.425	-7.7675		0.58036	-8.22	-8.955	-9.1925		0.50781	-13.2425	-13.3475	-13.51
								0.58098	-7.7425	-7.4275	-7.785		0.58185	-8.22	-8.9675	-9.1925		0.50911	-13.2425	-13.35	-13.51
								0.58247	-7.7425	-7.4275	-7.785		0.58333	-8.23	-8.97	-9.1925		0.51042	-13.245	-13.35	-13.5175
								0.58395	-7.745	-7.435	-7.79		0.58482	-8.235	-8.97	-9.2		0.51172	-13.25	-13.3575	-13.525
								0.58544	-7.7475	-7.44	-7.7975		0.58631	-8.235	-8.9725	-9.22		0.51302	-13.25	-13.3575	-13.5275
								0.58692	-7.755	-7.4425	-7.8		0.5878	-8.2575	-8.975	-9.22		0.51432	-13.2575	-13.36	-13.5275
								0.58841	-7.76	-7.4475	-7.805		0.58929	-8.265	-8.975	-9.2225		0.51563	-13.2575	-13.36	-13.53
								0.5899	-7.76	-7.45	-7.81		0.59077	-8.265	-8.975	-9.2275		0.51693	-13.2575	-13.365	-13.53
								0.59138	-7.7625	-7.4525	-7.81		0.59226	-8.27	-8.9775	-9.2275		0.51823	-13.265	-13.3675	-13.5325
								0.59287	-7.7675	-7.455	-7.8125		0.59375	-8.27	-8.9825	-9.245		0.51953	-13.265	-13.37	-13.5325
								0.59435	-7.775	-7.4575	-7.815		0.59524	-8.275	-8.9875	-9.25		0.52083	-13.2675	-13.3725	-13.535
								0.59584	-7.775	-7.46	-7.8175		0.59673	-8.2775	-8.9875	-9.25		0.52214	-13.27	-13.375	-13.54
								0.59733	-7.78	-7.47	-7.82		0.59821	-8.2825	-8.99	-9.2525		0.52344	-13.2725	-13.3825	-13.5425
								0.59881	-7.78	-7.4725	-7.8225		0.5997	-8.2825	-8.9925	-9.2525		0.52474	-13.2725	-13.3825	-13.5425
								0.6003	-7.785	-7.4775	-7.8325		0.60119	-8.2875	-8.995	-9.255		0.52604	-13.275	-13.3825	-13.5425
								0.60178	-7.79	-7.4775	-7.8375		0.60268	-8.2875	-8.9975	-9.26		0.52734	-13.275	-13.385	-13.545
								0.60327	-7.79	-7.48	-7.84		0.60417	-8.295	-9	-9.2625		0.52865	-13.2775	-13.3875	-13.55
								0.60475	-7.8075	-7.48	-7.84		0.60565	-8.305	-9.0025	-9.265		0.52995	-13.28	-13.3875	-13.55
								0.60624	-7.82	-7.485	-7.84		0.60714	-8.3075	-9.01	-9.27		0.53125	-13.2825	-13.39	-13.555
								0.60773	-7.8275	-7.4925	-7.855		0.60863	-8.31	-9.015	-9.27		0.53255	-13.2825	-13.39	-13.555
								0.60921	-7.8375	-7.5025	-7.8575		0.61012	-8.3125	-9.015	-9.2725		0.53385	-13.2825	-13.39	-13.5575
								0.6107	-7.8425	-7.5225	-7.86		0.61161	-8.3125	-9.0175	-9.2725		0.53516	-13.285	-13.3925	-13.5625
								0.61218	-7.8525	-7.5225	-7.8625		0.6131	-8.315	-9.02	-9.275		0.53646	-13.2875	-13.3925	-13.5625
								0.61367	-7.855	-7.5225	-7.8625		0.61458	-8.315	-9.025	-9.275		0.53776	-13.2875	-13.395	-13.565
								0.61516	-7.865	-7.5225	-7.8625		0.61607	-8.32	-9.0275	-9.2775		0.53906	-13.29	-13.3975	-13.565
								0.61664	-7.865	-7.5275	-7.865		0.61756	-8.3225	-9.0275	-9.2825		0.54036	-13.2925	-13.4	-13.5675
								0.61813	-7.87	-7.535	-7.865		0.61905	-8.3275	-9.035	-9.285		0.54167	-13.2925	-13.4	-13.57
								0.61961	-7.87	-7.5475	-7.865		0.62054	-8.3325	-9.04	-9.285		0.54297	-13.2925	-13.405	-13.575
								0.6211	-7.8825	-7.55	-7.8725		0.62202	-8.34	-9.045	-9.285		0.54427	-13.295	-13.405	-13.575
								0.62259	-7.885	-7.555	-7.875		0.62351	-8.35	-9.0475	-9.29		0.54557	-13.295	-13.4075	-13.575
								0.62407	-7.8875	-7.5575	-7.875		0.625	-8.3525	-9.05	-9.295		0.54688	-13.295	-13.41	-13.5775
								0.62556	-7.9	-7.5625	-7.88		0.62649	-8.3525	-9.065	-9.295		0.54818	-13.3	-13.41	-13.5775
								0.62704	-7.9025	-7.565	-7.885		0.62798	-8.3575	-9.0675	-9.2975		0.54948	-13.3	-13.415	-13.58
								0.62853	-7.905	-7.57	-7.8925		0.62946	-8.3675	-9.0675	-9.2975		0.55078	-13.3025	-13.42	-13.585
								0.63001	-7.905	-7.5725	-7.8975		0.63095	-8.3725	-9.0725	-9.305		0.55208	-13.305	-13.4225	-13.585
								0.6315	-7.91	-7.5725	-7.905		0.63244	-8.39	-9.0775	-9.3075		0.55339	-13.305	-13.4225	-13.585
								0.63299	-7.9275	-7.5775	-7.91		0.63393	-8.3925	-9.085	-9.31		0.55469	-13.305	-13.4225	-13.5875
								0.63447	-7.9325	-7.5825	-7.925		0.63542	-8.3925	-9.09	-9.315		0.55599	-13.3075	-13.425	-13.59
								0.63596	-7.935	-7.585	-7.9325		0.6369	-8.4	-9.1	-9.315		0.55729	-13.31	-13.425	-13.5925
								0.63744	-7.9475	-7.5875	-7.9325		0.63839	-8.41	-9.1075	-9.315		0.55859	-13.315	-13.4275	-13.5925
								0.63893	-7.955	-7.5875	-7.935		0.63988	-8.41	-9.1125	-9.3175		0.5599	-13.315	-13.4325	-13.595
								0.64042	-7.955	-7.595	-7.94		0.64137	-8.4275	-9.1175	-9.32		0.5612	-13.315	-13.4325	-13.6
								0.6419	-7.96	-7.595	-7.9525		0.64286	-8.4325	-9.12	-9.3225		0.5625	-13.32	-13.4325	-13.6
								0.64339	-7.9625	-7.6025	-7.9525		0.64435	-8.435	-9.1225	-9.3225		0.5638	-13.3225	-13.435	-13.605
								0.64487	-7.9725	-7.605	-7.9525		0.64583	-8.445	-9.1225	-9.3225		0.5651	-13.325	-13.435	-13.6075
								0.64636	-7.9725	-7.6075	-7.975		0.64732	-8.455	-9.1225	-9.325		0.56641	-13.3275	-13.4375	-13.6075
								0.64785	-7.9775	-7.615	-7.975		0.64881	-8.4625	-9.125	-9.3275		0.56771	-13.3325	-13.4375	-13.61
								0.64933	-7.98	-7.6175	-7.975		0.6503	-8.4625	-9.1275	-9.33		0.56901	-13.335	-13.4375	-13.6125
								0.65082	-7.98	-7.6225	-7.98		0.65179	-8.485	-9.13	-9.335		0.57031	-13.335	-13.4425	-13.6125
								0.6523	-7.985	-7.625	-7.995		0.65327	-8.49	-9.13	-9.3375		0.57161	-13.3375	-13.4425	-13.615
								0.65379	-7.995	-7.6275	-8		0.65476	-8.4925	-9.13	-9.34		0.57292	-13.3375	-13.445	-13.615
								0.65527	-8	-7.63	-8.0125		0.65625	-8.5	-9.135	-9.3425		0.57422	-13.34	-13.4475	-13.6225
								0.65676	-8.005	-7.6325	-8.0175		0.65774	-8.5075	-9.145	-9.3475		0.57552	-13.3425	-13.45	-13.6225
								0.65825	-8.0075	-7.6325	-8.0225		0.65923	-8.5125	-9.145	-9.35		0.57682	-13.345	-13.45	-13.625
								0.65973	-8.015	-7.6375	-8.045		0.66071	-8.5225	-9.165	-9.355		0.57813	-13.345	-13.4525	-13.625
								0.66122	-8.0275	-7.6425	-8.0475		0.6622	-8.5225	-9.165	-9.3575		0.57943	-13.3475	-13.4525	-13.6275
								0.6627	-8.03	-7.6525	-8.0575		0.66369	-8.5225	-9.1675	-9.3625		0.58073	-13.35	-13.4525	-13.63
								0.66419	-8.03	-7.655	-8.0625		0.66518	-8.54	-9.17	-9.3675		0.58203	-13.3525	-13.4525	-13.63
								0.66568	-8.0325	-7.655	-8.065		0.66667	-8.54	-9.18	-9.375		0.58333	-13.3525	-13.4575	-13.6325
								0.66716	-8.035	-7.6575	-8.0825		0.66815	-8.5425	-9.185	-9.375		0.58464	-13.355	-13.4575	-13.6325
								0.66865	-8.0425	-7.66	-8.085		0.66964	-8.555	-9.19	-9.3775		0.58594	-13.3575	-13.46	-13.635
								0.67013	-8.0425	-7.67	-8.095		0.67113	-8.555	-9.2	-9.3775		0.58724	-13.3625	-13.46	-13.64
								0.67162	-8.0425	-7.6775	-8.1		0.67262	-8.56	-9.2	-9.38		0.58854	-13.3625	-13.4625	-13.64
								0.67311	-8.045	-7.6825	-8.1025		0.67411	-8.57	-9.2175	-9.3825		0.58984	-13.365	-13.4625	-13.6425
								0.67459	-8.045	-7.7	-8.115		0.6756	-8.5775	-9.22	-9.3825		0.59115	-13.3675	-13.4675	-13.6425
								0.67608	-8.0475	-7.7125	-8.1325		0.67708	-8.58	-9.22	-9.3875		0.59245	-13.37	-13.4675	-13.645
								0.67756	-8.075	-7.715	-8.135		0.67857	-8.5825	-9.225	-9.3875		0.59375	-13.37	-13.4675	-13.6475
								0.67905	-8.075	-7.72	-8.14		0.68006	-8.6025	-9.225	-9.39		0.59505	-13.37	-13.4675	-13.6525
								0.68053	-8.09	-7.72	-8.145		0.68155	-8.605	-9.2275	-9.3925		0.59635	-13.3725	-13.47	-13.655
								0.68202	-8.0925	-7.73	-8.1475		0.68304	-8.605	-9.2325	-9.3925		0.59766	-13.3725	-13.47	-13.655
								0.68351	-8.1	-7.7425	-8.1475		0.68452	-8.6175	-9.2375	-9.4		0.59896	-13.375	-13.4725	-13.655
								0.68499	-8.1	-7.75	-8.1475		0.68601	-8.625	-9.24	-9.4075		0.60026	-13.38	-13.4725	-13.655
								0.68648	-8.1025	-7.755	-8.15		0.6875	-8.625	-9.24	-9.4175		0.60156	-13.38	-13.475	-13.6575
								0.68796	-8.1075	-7.7575	-8.15		0.68899	-8.6275	-9.24	-9.4175		0.60286	-13.3825	-13.475	-13.6575
								0.68945	-8.1125	-7.76	-8.1525		0.69048	-8.63	-9.2425	-9.4275		0.60417	-13.3825	-13.4775	-13.66
								0.69094	-8.115	-7.76	-8.1575		0.69196	-8.6325	-9.2425	-9.4275		0.60547	-13.3825	-13.4775	-13.66
								0.69242	-8.12	-7.76	-8.165		0.69345	-8.645	-9.245	-9.4375		0.60677	-13.3825	-13.48	-13.6625
								0.69391	-8.1375	-7.765	-8.165		0.69494	-8.645	-9.245	-9.4375		0.60807	-13.3875	-13.48	-13.665
								0.69539	-8.1525	-7.765	-8.17		0.69643	-8.6525	-9.2575	-9.4425		0.60938	-13.3875	-13.485	-13.6675
								0.69688	-8.165	-7.77	-8.17		0.69792	-8.6525	-9.26	-9.4425		0.61068	-13.39	-13.485	-13.6675
								0.69837	-8.165	-7.775	-8.18		0.6994	-8.655	-9.27	-9.4475		0.61198	-13.395	-13.4875	-13.675
								0.69985	-8.1725	-7.775	-8.185		0.70089	-8.66	-9.2725	-9.4525		0.61328	-13.395	-13.4875	-13.6775
								0.70134	-8.18	-7.7825	-8.1925		0.70238	-8.69	-9.2825	-9.455		0.61458	-13.405	-13.4875	-13.68
								0.70282	-8.1825	-7.785	-8.1925		0.70387	-8.69	-9.285	-9.46		0.61589	-13.4075	-13.49	-13.6825
								0.70431	-8.1925	-7.79	-8.195		0.70536	-8.6925	-9.2875	-9.4675		0.61719	-13.41	-13.49	-13.685
								0.70579	-8.1925	-7.8175	-8.2025		0.70685	-8.6975	-9.2975	-9.4675		0.61849	-13.41	-13.495	-13.685
								0.70728	-8.1975	-7.825	-8.205		0.70833	-8.7275	-9.305	-9.47		0.61979	-13.41	-13.495	-13.6875
								0.70877	-8.2225	-7.835	-8.2075		0.70982	-8.7275	-9.3125	-9.4775		0.62109	-13.41	-13.495	-13.69
								0.71025	-8.2375	-7.835	-8.2125		0.71131	-8.745	-9.315	-9.48		0.6224	-13.415	-13.5	-13.69
								0.71174	-8.2575	-7.8375	-8.215		0.7128	-8.75	-9.3175	-9.49		0.6237	-13.415	-13.5025	-13.69
								0.71322	-8.265	-7.8425	-8.22		0.71429	-8.75	-9.32	-9.4925		0.625	-13.42	-13.5025	-13.6925
								0.71471	-8.265	-7.845	-8.22		0.71577	-8.7575	-9.325	-9.4925		0.6263	-13.4225	-13.5025	-13.6925
								0.7162	-8.2725	-7.85	-8.22		0.71726	-8.76	-9.325	-9.4975		0.6276	-13.4225	-13.505	-13.6975
								0.71768	-8.28	-7.8525	-8.22		0.71875	-8.7775	-9.325	-9.5		0.62891	-13.4225	-13.505	-13.7
								0.71917	-8.285	-7.865	-8.2225		0.72024	-8.7875	-9.33	-9.5025		0.63021	-13.4225	-13.505	-13.7
								0.72065	-8.2875	-7.8925	-8.2325		0.72173	-8.7875	-9.33	-9.51		0.63151	-13.4225	-13.5125	-13.7025
								0.72214	-8.29	-7.91	-8.2375		0.72321	-8.7975	-9.335	-9.5125		0.63281	-13.425	-13.5125	-13.705
								0.72363	-8.29	-7.915	-8.25		0.7247	-8.7975	-9.34	-9.5125		0.63411	-13.425	-13.5125	-13.705
								0.72511	-8.3125	-7.92	-8.255		0.72619	-8.805	-9.34	-9.515		0.63542	-13.4275	-13.515	-13.71
								0.7266	-8.3175	-7.9225	-8.255		0.72768	-8.8075	-9.3425	-9.5175		0.63672	-13.4275	-13.515	-13.71
								0.72808	-8.3225	-7.9225	-8.2575		0.72917	-8.8175	-9.345	-9.52		0.63802	-13.4275	-13.5175	-13.7125
								0.72957	-8.325	-7.935	-8.26		0.73065	-8.8225	-9.35	-9.525		0.63932	-13.43	-13.5175	-13.7125
								0.73105	-8.3275	-7.9375	-8.26		0.73214	-8.84	-9.3525	-9.53		0.64063	-13.43	-13.52	-13.715
								0.73254	-8.33	-7.9425	-8.265		0.73363	-8.8475	-9.355	-9.53		0.64193	-13.4325	-13.5225	-13.715
								0.73403	-8.335	-7.945	-8.2675		0.73512	-8.855	-9.3575	-9.54		0.64323	-13.4325	-13.5225	-13.72
								0.73551	-8.3375	-7.95	-8.2825		0.73661	-8.8675	-9.37	-9.545		0.64453	-13.435	-13.525	-13.72
								0.737	-8.345	-7.955	-8.285		0.7381	-8.875	-9.3725	-9.545		0.64583	-13.435	-13.525	-13.7225
								0.73848	-8.35	-7.955	-8.2875		0.73958	-8.88	-9.3725	-9.5475		0.64714	-13.435	-13.5275	-13.7225
								0.73997	-8.355	-7.96	-8.2875		0.74107	-8.8975	-9.3725	-9.555		0.64844	-13.4375	-13.5275	-13.7275
								0.74146	-8.36	-7.96	-8.29		0.74256	-8.905	-9.38	-9.555		0.64974	-13.44	-13.53	-13.7275
								0.74294	-8.365	-7.9625	-8.3025		0.74405	-8.9175	-9.38	-9.5625		0.65104	-13.44	-13.5325	-13.7325
								0.74443	-8.38	-7.97	-8.32		0.74554	-8.9175	-9.38	-9.5625		0.65234	-13.445	-13.5325	-13.7325
								0.74591	-8.3825	-7.9775	-8.325		0.74702	-8.9225	-9.385	-9.565		0.65365	-13.445	-13.5325	-13.735
								0.7474	-8.3825	-7.98	-8.335		0.74851	-8.9425	-9.39	-9.57		0.65495	-13.445	-13.535	-13.735
								0.74889	-8.385	-7.98	-8.37		0.75	-8.96	-9.39	-9.5775		0.65625	-13.445	-13.535	-13.735
								0.75037	-8.4	-7.985	-8.375		0.75149	-8.9625	-9.4075	-9.5825		0.65755	-13.445	-13.535	-13.7375
								0.75186	-8.405	-7.985	-8.3775		0.75298	-9.015	-9.4175	-9.5825		0.65885	-13.445	-13.535	-13.74
								0.75334	-8.41	-7.985	-8.3825		0.75446	-9.025	-9.43	-9.595		0.66016	-13.45	-13.5375	-13.74
								0.75483	-8.42	-7.9875	-8.395		0.75595	-9.0275	-9.435	-9.595		0.66146	-13.4525	-13.5375	-13.7425
								0.75632	-8.4225	-7.9925	-8.4		0.75744	-9.045	-9.445	-9.595		0.66276	-13.455	-13.5425	-13.7425
								0.7578	-8.4225	-7.995	-8.425		0.75893	-9.0525	-9.45	-9.595		0.66406	-13.455	-13.545	-13.7475
								0.75929	-8.425	-7.9975	-8.4275		0.76042	-9.055	-9.45	-9.6025		0.66536	-13.4575	-13.55	-13.7475
								0.76077	-8.4275	-8.0125	-8.43		0.7619	-9.0725	-9.45	-9.605		0.66667	-13.46	-13.55	-13.75
								0.76226	-8.4325	-8.015	-8.435		0.76339	-9.0875	-9.455	-9.6075		0.66797	-13.46	-13.55	-13.75
								0.76374	-8.445	-8.02	-8.4375		0.76488	-9.0925	-9.46	-9.615		0.66927	-13.46	-13.555	-13.75
								0.76523	-8.4575	-8.025	-8.445		0.76637	-9.1125	-9.465	-9.62		0.67057	-13.46	-13.555	-13.75
								0.76672	-8.47	-8.0325	-8.46		0.76786	-9.1125	-9.475	-9.62		0.67188	-13.46	-13.555	-13.755
								0.7682	-8.4725	-8.0325	-8.4675		0.76935	-9.1175	-9.48	-9.62		0.67318	-13.465	-13.5575	-13.755
								0.76969	-8.4775	-8.035	-8.4725		0.77083	-9.12	-9.4825	-9.6225		0.67448	-13.465	-13.5575	-13.7575
								0.77117	-8.4775	-8.035	-8.475		0.77232	-9.125	-9.495	-9.625		0.67578	-13.4675	-13.5575	-13.76
								0.77266	-8.4875	-8.0475	-8.48		0.77381	-9.1325	-9.4975	-9.6275		0.67708	-13.47	-13.5575	-13.7625
								0.77415	-8.495	-8.06	-8.4825		0.7753	-9.1325	-9.5025	-9.6325		0.67839	-13.4725	-13.565	-13.765
								0.77563	-8.4975	-8.065	-8.5025		0.77679	-9.145	-9.505	-9.6375		0.67969	-13.4725	-13.565	-13.765
								0.77712	-8.5	-8.09	-8.5025		0.77827	-9.1475	-9.505	-9.64		0.68099	-13.4725	-13.57	-13.765
								0.7786	-8.5075	-8.09	-8.5075		0.77976	-9.15	-9.5075	-9.64		0.68229	-13.475	-13.57	-13.765
								0.78009	-8.515	-8.09	-8.52		0.78125	-9.1525	-9.515	-9.645		0.68359	-13.475	-13.5725	-13.765
								0.78158	-8.52	-8.0925	-8.53		0.78274	-9.155	-9.515	-9.6475		0.6849	-13.475	-13.5775	-13.7675
								0.78306	-8.525	-8.1025	-8.53		0.78423	-9.155	-9.52	-9.65		0.6862	-13.4775	-13.58	-13.7675
								0.78455	-8.5475	-8.11	-8.53		0.78571	-9.16	-9.5225	-9.6525		0.6875	-13.4775	-13.5825	-13.77
								0.78603	-8.555	-8.1225	-8.5575		0.7872	-9.1875	-9.525	-9.655		0.6888	-13.48	-13.5825	-13.77
								0.78752	-8.5575	-8.1275	-8.5625		0.78869	-9.1925	-9.5275	-9.66		0.6901	-13.48	-13.5825	-13.7725
								0.789	-8.5625	-8.135	-8.5825		0.79018	-9.1925	-9.5325	-9.665		0.69141	-13.4825	-13.5875	-13.775
								0.79049	-8.5675	-8.14	-8.5825		0.79167	-9.2	-9.545	-9.6675		0.69271	-13.485	-13.59	-13.775
								0.79198	-8.5675	-8.1575	-8.5925		0.79315	-9.2025	-9.55	-9.6675		0.69401	-13.485	-13.59	-13.775
								0.79346	-8.57	-8.1625	-8.595		0.79464	-9.225	-9.5525	-9.67		0.69531	-13.485	-13.5925	-13.7775
								0.79495	-8.57	-8.17	-8.5975		0.79613	-9.2275	-9.555	-9.6775		0.69661	-13.4875	-13.595	-13.7825
								0.79643	-8.57	-8.1875	-8.615		0.79762	-9.2275	-9.5575	-9.68		0.69792	-13.4925	-13.5975	-13.785
								0.79792	-8.5775	-8.2075	-8.62		0.79911	-9.2325	-9.5575	-9.68		0.69922	-13.495	-13.6	-13.7875
								0.79941	-8.5775	-8.21	-8.6225		0.8006	-9.235	-9.56	-9.6825		0.70052	-13.495	-13.6	-13.7875
								0.80089	-8.5825	-8.2125	-8.625		0.80208	-9.2375	-9.56	-9.6925		0.70182	-13.4975	-13.605	-13.79
								0.80238	-8.585	-8.215	-8.6275		0.80357	-9.25	-9.5625	-9.695		0.70313	-13.5	-13.605	-13.79
								0.80386	-8.585	-8.22	-8.6275		0.80506	-9.255	-9.5675	-9.7		0.70443	-13.5025	-13.605	-13.7925
								0.80535	-8.5925	-8.2225	-8.655		0.80655	-9.26	-9.5675	-9.7025		0.70573	-13.505	-13.605	-13.8025
								0.80684	-8.595	-8.225	-8.6775		0.80804	-9.2875	-9.575	-9.7075		0.70703	-13.5075	-13.6075	-13.8025
								0.80832	-8.6025	-8.225	-8.6825		0.80952	-9.2925	-9.575	-9.71		0.70833	-13.5075	-13.61	-13.805
								0.80981	-8.61	-8.2275	-8.685		0.81101	-9.315	-9.5775	-9.71		0.70964	-13.51	-13.61	-13.8075
								0.81129	-8.61	-8.2275	-8.69		0.8125	-9.3175	-9.58	-9.7125		0.71094	-13.51	-13.6125	-13.81
								0.81278	-8.62	-8.25	-8.705		0.81399	-9.36	-9.5875	-9.725		0.71224	-13.5125	-13.6125	-13.8125
								0.81426	-8.6275	-8.255	-8.7075		0.81548	-9.385	-9.59	-9.7275		0.71354	-13.5125	-13.6125	-13.8125
								0.81575	-8.63	-8.2625	-8.7225		0.81696	-9.3925	-9.5925	-9.7325		0.71484	-13.5125	-13.615	-13.815
								0.81724	-8.66	-8.27	-8.725		0.81845	-9.4	-9.605	-9.735		0.71615	-13.5125	-13.6175	-13.8175
								0.81872	-8.6625	-8.2825	-8.7275		0.81994	-9.41	-9.6075	-9.7375		0.71745	-13.515	-13.62	-13.82
								0.82021	-8.665	-8.285	-8.73		0.82143	-9.425	-9.62	-9.74		0.71875	-13.5175	-13.6225	-13.82
								0.82169	-8.6775	-8.3025	-8.735		0.82292	-9.4325	-9.6425	-9.74		0.72005	-13.5175	-13.6225	-13.82
								0.82318	-8.68	-8.305	-8.74		0.8244	-9.4375	-9.6425	-9.7425		0.72135	-13.52	-13.63	-13.825
								0.82467	-8.6825	-8.31	-8.77		0.82589	-9.4375	-9.6475	-9.7425		0.72266	-13.52	-13.63	-13.8275
								0.82615	-8.6925	-8.315	-8.79		0.82738	-9.45	-9.65	-9.745		0.72396	-13.5225	-13.635	-13.8325
								0.82764	-8.7025	-8.315	-8.795		0.82887	-9.4775	-9.655	-9.7475		0.72526	-13.525	-13.635	-13.835
								0.82912	-8.725	-8.335	-8.7975		0.83036	-9.5025	-9.66	-9.75		0.72656	-13.525	-13.6375	-13.835
								0.83061	-8.725	-8.35	-8.8025		0.83185	-9.505	-9.6625	-9.76		0.72786	-13.5275	-13.6375	-13.8375
								0.8321	-8.7375	-8.36	-8.81		0.83333	-9.5075	-9.67	-9.77		0.72917	-13.53	-13.6475	-13.84
								0.83358	-8.755	-8.3625	-8.81		0.83482	-9.51	-9.6725	-9.7725		0.73047	-13.53	-13.65	-13.8425
								0.83507	-8.7575	-8.365	-8.82		0.83631	-9.545	-9.675	-9.8		0.73177	-13.5325	-13.65	-13.8425
								0.83655	-8.7775	-8.37	-8.8225		0.8378	-9.62	-9.6825	-9.8		0.73307	-13.5325	-13.6525	-13.8475
								0.83804	-8.7875	-8.38	-8.8275		0.83929	-9.62	-9.6875	-9.8025		0.73438	-13.5325	-13.6525	-13.8475
								0.83952	-8.805	-8.38	-8.84		0.84077	-9.6375	-9.69	-9.805		0.73568	-13.535	-13.6525	-13.8575
								0.84101	-8.8125	-8.3875	-8.86		0.84226	-9.6525	-9.69	-9.805		0.73698	-13.5375	-13.655	-13.86
								0.8425	-8.83	-8.39	-8.8625		0.84375	-9.655	-9.6975	-9.8125		0.73828	-13.54	-13.655	-13.8625
								0.84398	-8.84	-8.395	-8.875		0.84524	-9.665	-9.705	-9.8125		0.73958	-13.54	-13.6575	-13.865
								0.84547	-8.8425	-8.4	-8.875		0.84673	-9.675	-9.705	-9.8175		0.74089	-13.5475	-13.66	-13.865
								0.84695	-8.86	-8.4	-8.8875		0.84821	-9.68	-9.71	-9.82		0.74219	-13.5475	-13.66	-13.865
								0.84844	-8.8725	-8.415	-8.89		0.8497	-9.705	-9.715	-9.8275		0.74349	-13.5475	-13.66	-13.8675
								0.84993	-8.8875	-8.445	-8.91		0.85119	-9.7075	-9.7175	-9.8375		0.74479	-13.55	-13.6625	-13.8675
								0.85141	-8.8925	-8.4675	-8.915		0.85268	-9.71	-9.7275	-9.8425		0.74609	-13.55	-13.6625	-13.8675
								0.8529	-8.9	-8.485	-8.9175		0.85417	-9.8175	-9.735	-9.845		0.7474	-13.55	-13.6625	-13.87
								0.85438	-8.915	-8.485	-8.9325		0.85565	-9.835	-9.7375	-9.8475		0.7487	-13.5525	-13.665	-13.87
								0.85587	-8.92	-8.51	-8.9775		0.85714	-9.9575	-9.7425	-9.85		0.75	-13.5525	-13.665	-13.8725
								0.85736	-8.925	-8.5125	-8.9775		0.85863	-9.98	-9.7425	-9.8525		0.7513	-13.5525	-13.6675	-13.8725
								0.85884	-8.93	-8.52	-8.985		0.86012	-10.0475	-9.745	-9.855		0.7526	-13.555	-13.67	-13.8775
								0.86033	-8.94	-8.5225	-9		0.86161	-10.115	-9.76	-9.86		0.75391	-13.5575	-13.675	-13.8775
								0.86181	-8.945	-8.525	-9.005		0.8631	-10.1175	-9.7625	-9.8625		0.75521	-13.56	-13.675	-13.8775
								0.8633	-8.9825	-8.525	-9.01		0.86458	-10.14	-9.7625	-9.8625		0.75651	-13.56	-13.675	-13.88
								0.86478	-8.9875	-8.5275	-9.0425		0.86607	-10.1425	-9.7725	-9.8725		0.75781	-13.56	-13.6775	-13.8825
								0.86627	-8.9975	-8.53	-9.05		0.86756	-10.15	-9.7975	-9.885		0.75911	-13.5625	-13.68	-13.8825
								0.86776	-9.01	-8.5325	-9.07		0.86905	-10.195	-9.8125	-9.8875		0.76042	-13.5625	-13.6825	-13.8875
								0.86924	-9.015	-8.54	-9.1325		0.87054	-10.245	-9.8125	-9.89		0.76172	-13.565	-13.6825	-13.8875
								0.87073	-9.02	-8.5475	-9.14		0.87202	-10.27	-9.815	-9.9025		0.76302	-13.5675	-13.6825	-13.89
								0.87221	-9.025	-8.555	-9.16		0.87351	-10.3875	-9.8175	-9.91		0.76432	-13.5675	-13.6875	-13.8925
								0.8737	-9.03	-8.595	-9.1675		0.875	-10.42	-9.8225	-9.915		0.76563	-13.57	-13.6875	-13.9
								0.87519	-9.055	-8.6075	-9.1725		0.87649	-10.435	-9.8225	-9.92		0.76693	-13.57	-13.6975	-13.9
								0.87667	-9.08	-8.61	-9.1825		0.87798	-10.4525	-9.825	-9.92		0.76823	-13.5775	-13.7	-13.9
								0.87816	-9.0875	-8.625	-9.195		0.87946	-10.5175	-9.8325	-9.925		0.76953	-13.58	-13.7	-13.9025
								0.87964	-9.1	-8.625	-9.2		0.88095	-10.5575	-9.835	-9.93		0.77083	-13.58	-13.7	-13.905
								0.88113	-9.105	-8.63	-9.23		0.88244	-10.5825	-9.84	-9.9325		0.77214	-13.585	-13.7025	-13.905
								0.88262	-9.1425	-8.645	-9.245		0.88393	-10.615	-9.845	-9.94		0.77344	-13.59	-13.705	-13.9125
								0.8841	-9.1725	-8.65	-9.275		0.88542	-10.6175	-9.8475	-9.945		0.77474	-13.59	-13.71	-13.915
								0.88559	-9.2025	-8.655	-9.295		0.8869	-10.62	-9.86	-9.95		0.77604	-13.5925	-13.71	-13.9175
								0.88707	-9.2025	-8.665	-9.3		0.88839	-10.63	-9.865	-9.95		0.77734	-13.5925	-13.715	-13.9175
								0.88856	-9.205	-8.675	-9.3075		0.88988	-10.81	-9.875	-9.9625		0.77865	-13.5925	-13.7175	-13.92
								0.89004	-9.2275	-8.68	-9.32		0.89137	-10.8275	-9.8875	-9.9675		0.77995	-13.5925	-13.7175	-13.9225
								0.89153	-9.23	-8.69	-9.335		0.89286	-10.83	-9.9125	-9.97		0.78125	-13.6025	-13.72	-13.9325
								0.89302	-9.27	-8.7075	-9.3625		0.89435	-10.915	-9.915	-9.9725		0.78255	-13.6075	-13.72	-13.9325
								0.8945	-9.275	-8.72	-9.365		0.89583	-10.9275	-9.9175	-9.9825		0.78385	-13.61	-13.7225	-13.935
								0.89599	-9.3175	-8.7225	-9.385		0.89732	-10.965	-9.935	-9.99		0.78516	-13.61	-13.725	-13.9375
								0.89747	-9.325	-8.74	-9.4		0.89881	-10.97	-9.9425	-9.9925		0.78646	-13.6125	-13.7275	-13.94
								0.89896	-9.37	-8.7475	-9.4025		0.9003	-11.0125	-9.9425	-10		0.78776	-13.615	-13.73	-13.94
								0.90045	-9.45	-8.75	-9.4075		0.90179	-11.1725	-9.9425	-10.0025		0.78906	-13.615	-13.7325	-13.9425
								0.90193	-9.4725	-8.7575	-9.4125		0.90327	-11.185	-9.945	-10.0125		0.79036	-13.615	-13.7325	-13.945
								0.90342	-9.48	-8.765	-9.4275		0.90476	-11.22	-9.9475	-10.015		0.79167	-13.615	-13.735	-13.9475
								0.9049	-9.49	-8.7975	-9.4325		0.90625	-11.24	-9.9575	-10.015		0.79297	-13.6175	-13.735	-13.95
								0.90639	-9.495	-8.815	-9.47		0.90774	-11.265	-9.9675	-10.0275		0.79427	-13.62	-13.735	-13.95
								0.90788	-9.5125	-8.82	-9.4925		0.90923	-11.305	-9.9825	-10.04		0.79557	-13.62	-13.735	-13.9525
								0.90936	-9.515	-8.8375	-9.5025		0.91071	-11.305	-9.9925	-10.04		0.79688	-13.6225	-13.7375	-13.955
								0.91085	-9.53	-8.84	-9.515		0.9122	-11.325	-10	-10.045		0.79818	-13.63	-13.74	-13.955
								0.91233	-9.535	-8.845	-9.52		0.91369	-11.33	-10.0025	-10.055		0.79948	-13.6325	-13.7425	-13.955
								0.91382	-9.54	-8.85	-9.5275		0.91518	-11.3325	-10.005	-10.06		0.80078	-13.635	-13.745	-13.9575
								0.9153	-9.6125	-8.9	-9.535		0.91667	-11.48	-10.015	-10.0625		0.80208	-13.635	-13.745	-13.9575
								0.91679	-9.6475	-8.9325	-9.5375		0.91815	-11.5	-10.015	-10.0625		0.80339	-13.635	-13.745	-13.96
								0.91828	-9.6575	-8.97	-9.545		0.91964	-11.5125	-10.02	-10.0675		0.80469	-13.635	-13.75	-13.965
								0.91976	-9.7125	-8.9825	-9.5675		0.92113	-11.525	-10.03	-10.07		0.80599	-13.6375	-13.7525	-13.9675
								0.92125	-9.7275	-8.99	-9.585		0.92262	-11.545	-10.06	-10.09		0.80729	-13.6425	-13.7575	-13.9675
								0.92273	-9.735	-8.9925	-9.59		0.92411	-11.62	-10.0775	-10.1		0.80859	-13.6475	-13.76	-13.9675
								0.92422	-9.775	-9.0025	-9.68		0.9256	-11.675	-10.0825	-10.105		0.8099	-13.65	-13.765	-13.9675
								0.92571	-9.785	-9.0275	-9.7		0.92708	-11.7125	-10.1025	-10.1075		0.8112	-13.6525	-13.765	-13.9675
								0.92719	-9.825	-9.08	-9.7275		0.92857	-11.715	-10.1275	-10.115		0.8125	-13.66	-13.7675	-13.9675
								0.92868	-9.8375	-9.1025	-9.775		0.93006	-11.7625	-10.1325	-10.1275		0.8138	-13.6625	-13.7675	-13.9725
								0.93016	-9.84	-9.1075	-9.79		0.93155	-11.81	-10.145	-10.1325		0.8151	-13.6625	-13.77	-13.9725
								0.93165	-9.845	-9.1375	-9.8275		0.93304	-11.8775	-10.155	-10.135		0.81641	-13.665	-13.77	-13.9725
								0.93314	-9.895	-9.1425	-9.8325		0.93452	-11.9	-10.1575	-10.145		0.81771	-13.6675	-13.7725	-13.975
								0.93462	-9.9	-9.155	-9.835		0.93601	-11.9525	-10.16	-10.15		0.81901	-13.6675	-13.7725	-13.985
								0.93611	-9.9275	-9.1575	-9.8375		0.9375	-11.96	-10.1725	-10.1525		0.82031	-13.6675	-13.775	-13.985
								0.93759	-9.9975	-9.1725	-9.9075		0.93899	-11.96	-10.185	-10.18		0.82161	-13.67	-13.775	-13.985
								0.93908	-10.005	-9.18	-9.9125		0.94048	-11.965	-10.1975	-10.19		0.82292	-13.67	-13.78	-13.99
								0.94056	-10.0375	-9.2075	-9.9725		0.94196	-11.9825	-10.2	-10.2		0.82422	-13.675	-13.78	-13.9925
								0.94205	-10.04	-9.2275	-9.98		0.94345	-12.0025	-10.205	-10.2125		0.82552	-13.68	-13.785	-14
								0.94354	-10.0425	-9.2525	-9.98		0.94494	-12.005	-10.2075	-10.23		0.82682	-13.6825	-13.785	-14.0025
								0.94502	-10.055	-9.29	-9.985		0.94643	-12.065	-10.2175	-10.245		0.82813	-13.6925	-13.7875	-14.005
								0.94651	-10.085	-9.365	-10.01		0.94792	-12.095	-10.2225	-10.265		0.82943	-13.6925	-13.7875	-14.0075
								0.94799	-10.1125	-9.395	-10.015		0.9494	-12.1175	-10.2475	-10.27		0.83073	-13.695	-13.79	-14.0075
								0.94948	-10.15	-9.4	-10.015		0.95089	-12.145	-10.26	-10.275		0.83203	-13.7025	-13.79	-14.01
								0.95097	-10.185	-9.42	-10.0875		0.95238	-12.165	-10.3025	-10.2825		0.83333	-13.7025	-13.79	-14.01
								0.95245	-10.2175	-9.4325	-10.1225		0.95387	-12.18	-10.3225	-10.31		0.83464	-13.705	-13.7925	-14.0125
								0.95394	-10.2425	-9.5025	-10.125		0.95536	-12.2025	-10.3725	-10.315		0.83594	-13.7075	-13.7925	-14.015
								0.95542	-10.2525	-9.5375	-10.1425		0.95685	-12.2275	-10.41	-10.315		0.83724	-13.7075	-13.795	-14.0175
								0.95691	-10.2775	-9.595	-10.41		0.95833	-12.29	-10.4325	-10.3225		0.83854	-13.715	-13.795	-14.02
								0.9584	-10.29	-9.625	-10.4725		0.95982	-12.29	-10.435	-10.355		0.83984	-13.7175	-13.7975	-14.0275
								0.95988	-10.3275	-9.7	-10.5		0.96131	-12.3	-10.44	-10.3625		0.84115	-13.72	-13.8025	-14.0275
								0.96137	-10.3525	-9.715	-10.57		0.9628	-12.35	-10.4425	-10.405		0.84245	-13.72	-13.805	-14.03
								0.96285	-10.38	-9.7575	-10.5925		0.96429	-12.38	-10.46	-10.4325		0.84375	-13.72	-13.8075	-14.0325
								0.96434	-10.455	-9.825	-10.6125		0.96577	-12.415	-10.4775	-10.455		0.84505	-13.725	-13.81	-14.035
								0.96582	-10.475	-9.84	-10.655		0.96726	-12.4225	-10.48	-10.475		0.84635	-13.73	-13.81	-14.04
								0.96731	-10.505	-9.9375	-10.6675		0.96875	-12.475	-10.4975	-10.4775		0.84766	-13.7425	-13.815	-14.0425
								0.9688	-10.595	-9.9725	-10.71		0.97024	-12.475	-10.4975	-10.48		0.84896	-13.745	-13.815	-14.045
								0.97028	-10.6525	-10.0225	-10.765		0.97173	-12.505	-10.535	-10.5		0.85026	-13.75	-13.8175	-14.0475
								0.97177	-10.685	-10.0425	-10.9675		0.97321	-12.51	-10.545	-10.5		0.85156	-13.75	-13.82	-14.0475
								0.97325	-10.8125	-10.06	-10.995		0.9747	-12.535	-10.545	-10.5075		0.85286	-13.755	-13.82	-14.0525
								0.97474	-10.82	-10.1425	-11.04		0.97619	-12.5725	-10.585	-10.51		0.85417	-13.765	-13.8225	-14.0575
								0.97623	-10.88	-10.1875	-11.0975		0.97768	-12.625	-10.605	-10.5575		0.85547	-13.765	-13.825	-14.0575
								0.97771	-11.08	-10.24	-11.14		0.97917	-12.635	-10.605	-10.57		0.85677	-13.765	-13.825	-14.06
								0.9792	-11.15	-10.245	-11.18		0.98065	-12.6575	-10.615	-10.58		0.85807	-13.7675	-13.8325	-14.06
								0.98068	-11.365	-10.295	-11.185		0.98214	-12.6875	-10.62	-10.585		0.85938	-13.7675	-13.84	-14.0625
								0.98217	-11.46	-10.36	-11.1875		0.98363	-12.69	-10.6225	-10.615		0.86068	-13.7725	-13.84	-14.0625
								0.98366	-11.56	-10.645	-11.2125		0.98512	-12.6925	-10.685	-10.6175		0.86198	-13.775	-13.84	-14.065
								0.98514	-11.5725	-10.71	-11.41		0.98661	-12.7025	-10.7475	-10.63		0.86328	-13.775	-13.8475	-14.07
								0.98663	-11.665	-10.7925	-11.5375		0.9881	-12.705	-10.7675	-10.655		0.86458	-13.78	-13.855	-14.0725
								0.98811	-11.8725	-10.8	-11.5825		0.98958	-12.7325	-11.04	-10.6675		0.86589	-13.78	-13.855	-14.0725
								0.9896	-12.05	-11.1375	-11.665		0.99107	-12.7375	-11.2725	-10.7475		0.86719	-13.78	-13.8575	-14.08
								0.99108	-12.235	-11.2	-11.745		0.99256	-12.7425	-11.3075	-10.7775		0.86849	-13.78	-13.86	-14.0825
								0.99257	-12.2875	-11.255	-11.8375		0.99405	-12.76	-11.3425	-10.8		0.86979	-13.785	-13.86	-14.0825
								0.99406	-12.4975	-11.26			0.99554	-12.825	-11.4225	-10.8325		0.87109	-13.7875	-13.8625	-14.085
								0.99554	-12.5775	-12.1775			0.99702	-12.8275		-10.8825		0.8724	-13.795	-13.8675	-14.085
								0.99703	-12.9825	-12.49			0.99851	-12.96		-11.1		0.8737	-13.8025	-13.87	-14.0875
								0.99851	-13.295	-12.805			1	-12.9875		-11.11		0.875	-13.8025	-13.87	-14.0875
								1		-13.8575								0.8763	-13.8125	-13.8725	-14.095
																		0.8776	-13.8125	-13.8725	-14.1
																		0.87891	-13.815	-13.875	-14.11
																		0.88021	-13.8175	-13.875	-14.11
																		0.88151	-13.8175	-13.8775	-14.1125
																		0.88281	-13.8175	-13.8775	-14.12
																		0.88411	-13.82	-13.8775	-14.12
																		0.88542	-13.8225	-13.8825	-14.1225
																		0.88672	-13.825	-13.8875	-14.125
																		0.88802	-13.83	-13.8975	-14.13
																		0.88932	-13.83	-13.9025	-14.135
																		0.89063	-13.835	-13.925	-14.145
																		0.89193	-13.84	-13.925	-14.145
																		0.89323	-13.84	-13.925	-14.15
																		0.89453	-13.8475	-13.9325	-14.15
																		0.89583	-13.85	-13.935	-14.155
																		0.89714	-13.8525	-13.94	-14.1575
																		0.89844	-13.8625	-13.945	-14.165
																		0.89974	-13.865	-13.95	-14.17
																		0.90104	-13.865	-13.9575	-14.17
																		0.90234	-13.87	-13.9575	-14.175
																		0.90365	-13.875	-13.9625	-14.1775
																		0.90495	-13.8775	-13.965	-14.18
																		0.90625	-13.8775	-13.965	-14.18
																		0.90755	-13.8825	-13.965	-14.19
																		0.90885	-13.885	-13.9725	-14.195
																		0.91016	-13.8875	-13.9725	-14.195
																		0.91146	-13.8925	-13.975	-14.1975
																		0.91276	-13.9025	-13.98	-14.1975
																		0.91406	-13.905	-13.98	-14.2125
																		0.91536	-13.905	-13.98	-14.2175
																		0.91667	-13.905	-13.9825	-14.22
																		0.91797	-13.905	-13.9825	-14.225
																		0.91927	-13.91	-13.985	-14.225
																		0.92057	-13.9125	-13.9875	-14.2275
																		0.92188	-13.9125	-13.99	-14.2275
																		0.92318	-13.9125	-13.99	-14.23
																		0.92448	-13.915	-13.995	-14.2325
																		0.92578	-13.9175	-13.9975	-14.2375
																		0.92708	-13.9225	-14.005	-14.24
																		0.92839	-13.94	-14.005	-14.245
																		0.92969	-13.9425	-14.005	-14.2475
																		0.93099	-13.9425	-14.0075	-14.25
																		0.93229	-13.945	-14.01	-14.26
																		0.93359	-13.945	-14.02	-14.265
																		0.9349	-13.955	-14.025	-14.27
																		0.9362	-13.9575	-14.025	-14.27
																		0.9375	-13.96	-14.0375	-14.27
																		0.9388	-13.9625	-14.04	-14.2725
																		0.9401	-13.9625	-14.04	-14.275
																		0.94141	-13.9725	-14.0425	-14.2775
																		0.94271	-13.9725	-14.0425	-14.28
																		0.94401	-13.975	-14.0425	-14.2875
																		0.94531	-13.9775	-14.045	-14.2875
																		0.94661	-13.985	-14.045	-14.2975
																		0.94792	-13.99	-14.05	-14.3025
																		0.94922	-13.9975	-14.0525	-14.31
																		0.95052	-14.0025	-14.055	-14.3325
																		0.95182	-14.0025	-14.065	-14.335
																		0.95313	-14.005	-14.0675	-14.36
																		0.95443	-14.0075	-14.07	-14.365
																		0.95573	-14.0175	-14.07	-14.37
																		0.95703	-14.02	-14.0925	-14.3725
																		0.95833	-14.02	-14.095	-14.3775
																		0.95964	-14.025	-14.1075	-14.38
																		0.96094	-14.03	-14.1225	-14.38
																		0.96224	-14.03	-14.1325	-14.395
																		0.96354	-14.03	-14.1325	-14.4
																		0.96484	-14.035	-14.16	-14.4175
																		0.96615	-14.0375	-14.1775	-14.4325
																		0.96745	-14.0375	-14.1825	-14.435
																		0.96875	-14.0475	-14.185	-14.455
																		0.97005	-14.0675	-14.1975	-14.455
																		0.97135	-14.085	-14.2025	-14.455
																		0.97266	-14.095	-14.22	-14.455
																		0.97396	-14.0975	-14.2275	-14.4575
																		0.97526	-14.1	-14.25	-14.4725
																		0.97656	-14.11	-14.265	-14.4825
																		0.97786	-14.115	-14.27	-14.495
																		0.97917	-14.12	-14.2775	-14.5025
																		0.98047	-14.14	-14.28	-14.51
																		0.98177	-14.1475	-14.2925	-14.52
																		0.98307	-14.1525	-14.305	-14.545
																		0.98438	-14.1725	-14.335	-14.605
																		0.98568	-14.185	-14.335	-14.61
																		0.98698	-14.2175	-14.355	-14.615
																		0.98828	-14.22	-14.36	-14.6775
																		0.98958	-14.23	-14.38	-14.6975
																		0.99089	-14.2375	-14.3825	-14.7075
																		0.99219	-14.35	-14.44	-14.7575
																		0.99349	-14.3575	-14.485	-14.795
																		0.99479	-14.425	-14.525	-14.805
																		0.99609	-14.4775	-14.525	-14.865
																		0.9974	-14.485	-14.73	-14.91
																		0.9987	-14.56	-14.7375	-14.92
																		1	-14.9075	-14.9675	-14.935

## Sheet: Figure S1
Figure S1: Particle size distribution of PGL dihydrate crystals
Crystal size diameters [µm]
581.138
538.937
482.357
479.807
469.926
455.599
435.448
432.52
430.765
418.661
386.848
380.283
376.41
343.412
342.227
337.136
335.417
328.903
327.7
326.304
318.431
316.46
316.111
311.918
311.747
306.877
302.9
300.201
299.818
299.627
297.306
297.142
295.902
292.89
287.443
285.84
282.302
280.981
279.777
279.489
278.783
278.439
276.639
276.511
276.008
275.538
271.865
270.503
270.486
267.989
266.105
261.838
261.742
261.575
260.425
260.344
258.178
257.081
254.544
250.284
248.95
247.389
247.117
246.18
244.516
243.35
242.03
240.175
239.724
239.011
238.925
238.255
238.106
237.749
237.107
236.889
236.596
235.085
233.27
231.553
231.494
229.729
229.533
228.482
228.453
227.832
227.671
227.645
227.091
226.957
226.85
224.832
223.907
223.431
223.373
222.847
222.61
222.382
222.332
222.057
221.601
220.469
219.928
219.26
218.891
218.81
218.788
218.155
218.059
217.271
214.863
214.705
213.983
213.973
213.485
210.793
210.726
210.121
209.794
209.603
208.889
208.765
207.468
207.386
207.058
206.942
206.693
206.462
206.17
205.222
205.153
204.909
204.44
204.259
203.216
202.739
202.409
202.098
201.985
201.863
201.86
201.835
201.265
201.18
201.08
200.861
199.908
199.072
198.603
198.489
198.03
197.937
196.34
195.706
194.578
194.204
194.027
193.4
193.372
193.316
192.814
192.78
192.638
192.165
191.901
191.707
191.475
191.406
190.183
189.769
189.42
189.344
189.142
188.431
188.034
187.79
187.783
186.943
186.939
186.81
186.064
185.971
185.7
184.882
183.729
183.209
182.916
182.561
182.135
181.812
181.71
181.433
181.398
181.099
181.068
180.562
180.425
180.294
180.152
180.059
179.63
179.541
179.382
179.263
178.996
178.922
178.837
178.778
178.504
178.439
178.376
178.303
178.27
177.469
176.858
176.018
175.801
175.656
175.513
175.064
174.98
174.945
174.844
174.626
174.355
174.22
174.173
173.459
173.433
173.42
173.416
173.122
171.915
171.856
171.254
170.422
170.372
170.26
170.229
170.218
169.994
169.805
169.19
168.51
168.15
167.949
167.868
167.82
167.231
167.14
167.119
166.86
166.697
166.155
166.113
166.033
166.018
165.421
165.269
165.176
165.117
165.084
164.857
164.818
164.792
163.818
163.754
163.751
163.518
163.513
163.059
162.939
162.798
162.739
162.608
162.523
161.858
161.83
161.602
161.437
161.166
161.018
160.99
160.658
160.652
159.996
159.893
158.893
158.416
158.33
158.264
158.208
158.043
157.727
157.647
157.5
157.123
156.998
156.977
156.28
155.971
155.889
155.682
155.352
155.347
155.325
154.791
154.6
153.91
153.891
153.811
153.667
153.564
153.5
153.328
153.302
153.291
153.26
153.246
153.23
153.216
152.7
152.548
152.28
151.987
151.955
151.662
151.348
151.304
150.918
150.889
150.875
150.381
150.317
150.303
150.143
150.111
149.974
149.86
149.687
149.628
149.421
149.375
149.343
149.32
148.474
148.281
148.262
148.063
148.026
147.93
147.647
147.607
147.419
147.016
146.851
146.604
146.453
146.201
146.15
146.133
145.892
145.713
145.704
145.276
145.058
144.421
143.42
143.199
142.586
142.517
142.375
142.275
141.911
141.657
141.657
141.483
141.478
141.183
141.162
140.776
140.613
140.465
140.296
139.911
139.541
139.361
139.254
139.2
138.881
138.783
138.631
138.3
137.881
137.724
137.561
137.223
136.927
136.921
136.834
136.773
136.574
136.394
136.298
136.02
135.778
135.479
135.187
135.012
134.798
134.701
134.485
134.209
133.998
133.469
133.283
133.087
132.725
132.552
132.085
131.927
131.739
131.136
131.093
131.089
130.93
130.791
130.681
130.43
130.37
130.342
130.213
130.202
129.942
129.923
129.866
129.796
129.687
129.399
129.196
129.023
128.955
128.911
128.741
127.895
127.857
127.751
127.494
127.433
127.36
126.542
126.521
126.202
126.145
126.035
125.785
125.64
125.575
125.449
125.202
125.136
125.044
125.004
124.852
124.643
124.289
124.254
123.736
123.721
123.628
123.128
122.559
122.546
122.189
121.283
120.851
120.644
120.537
120.427
120.418
120.382
120.089
119.96
119.958
119.492
119.423
119.343
119.081
118.76
118.713
118.519
118.499
118.332
118.143
117.887
117.812
117.713
117.577
117.39
117.199
116.491
116.248
115.991
115.973
115.8
115.738
115.518
115.456
114.965
114.933
114.905
114.695
114.686
114.556
113.85
113.775
113.761
113.352
113.117
113.114
113.039
112.665
112.509
112.29
112.171
112.098
111.964
111.943
111.683
111.578
111.475
111.355
111
110.651
110.53
110.499
110.45
110.39
110.312
110.254
110.136
110.114
110.07
109.932
109.767
109.723
109.167
109.03
108.905
108.876
108.846
108.766
108.704
108.434
108.353
108.343
108.281
108.224
108.195
108.037
107.809
107.601
107.507
107.467
107.353
107.219
107.189
107.069
106.567
106.085
106.038
105.949
105.743
105.743
105.695
105.495
105.472
105.237
105.067
104.848
104.729
104.688
104.591
104.524
104.524
104.341
104.307
104.172
103.887
103.866
103.835
103.372
103.364
103.328
103.207
103.064
103.059
102.981
102.974
102.971
102.968
102.649
102.6
102.55
102.498
101.982
101.961
101.937
101.861
101.838
101.662
101.491
101.375
101.117
101.093
101.006
100.863
100.524
100.397
100.306
100.253
100.216
100.194
99.794
99.5
99.355
99.236
99.226
98.911
98.87
98.784
98.497
98.435
98.152
98.114
98.073
98.033
97.945
97.678
97.61
97.127
97.042
97.037
97.018
96.99
96.987
96.949
96.737
96.571
96.546
96.485
96.322
96.053
95.933
95.839
95.54
95.415
95.193
95.16
94.854
94.792
94.671
94.252
94.054
93.995
93.884
93.482
93.245
93.019
92.95
92.875
92.786
92.654
92.636
92.596
92.57
92.567
92.556
92.273
92.226
92.119
92.07
92.058
91.745
91.643
91.637
91.462
91.307
91.173
91.07
91.041
90.977
90.809
90.756
90.733
90.712
90.639
90.095
90.012
89.858
89.802
89.763
89.73
89.614
89.605
89.501
89.489
89.465
89.25
88.972
88.807
88.798
88.729
88.412
88.364
88.3
88.158
87.727
87.569
87.05
86.558
86.416
86.178
85.824
85.815
85.703
85.584
85.253
85.012
84.823
84.804
84.571
84.353
84.28
84.176
84.008
83.877
83.712
83.642
83.482
83.453
82.959
82.676
82.527
82.404
82.339
82.284
82.002
81.927
81.555
81.512
81.437
81.312
81.158
81.135
80.964
80.733
80.69
80.511
80.464
80.388
80.328
80.292
80.115
80.032
79.975
79.845
79.624
79.393
79.363
79.312
78.924
78.874
78.133
78.088
78.057
78.02
78.006
77.958
77.78
77.753
77.44
77.298
77.17
76.838
76.82
76.678
76.626
76.587
76.531
76.395
76.287
76.063
76.056
76.052
76.028
75.82
75.612
75.609
75.556
75.358
75.337
75.319
74.928
73.96
73.671
73.577
73.366
72.87
72.797
72.385
72.289
72.138
72.13
72.082
71.889
71.767
71.532
71.417
71.267
71.192
70.756
70.59
70.423
70.283
70.264
70.26
70.138
70.119
69.978
69.891
69.423
69.404
69.362
69.343
69.312
68.678
68.335
67.747
67.644
67.64
67.32
67.312
67.276
67.221
67.169
66.619
66.402
66.374
66.362
66.358
66.301
66.217
66.084
65.865
65.809
65.402
65.259
65.193
65.136
65.046
65.025
64.976
64.737
64.589
64.568
64.535
64.44
64.274
64.266
64.237
63.929
63.543
63.401
63.38
63.084
63.033
62.932
62.621
62.493
62.292
62.25
62.202
62.177
62.159
62.074
61.824
61.742
61.668
61.621
61.556
61.291
61.225
61.199
61.138
61.016
60.915
60.884
60.528
60.356
60.325
60.259
60.206
60.099
59.854
59.622
59.479
59.443
59.349
59.186
59.006
58.992
58.906
58.784
58.688
58.575
58.333
58.14
58.108
58.067
57.85
57.837
57.707
57.693
57.638
57.55
57.182
57.066
57.061
56.939
56.902
56.831
56.577
56.577
56.53
56.492
56.275
56.256
56.08
56.065
55.727
55.683
55.669
55.631
55.563
55.539
55.487
55.178
54.906
54.882
54.853
54.682
54.59
54.497
54.369
54.33
54.246
54.182
54.099
54.015
53.946
53.713
53.633
53.538
53.279
53.213
52.997
52.982
52.977
52.962
52.876
52.694
52.588
52.568
52.507
52.497
52.293
52.262
52.109
52.088
52.068
51.986
51.94
51.47
51.449
51.408
51.314
51.027
50.87
50.823
50.749
50.676
50.597
50.591
50.507
50.481
50.327
50.178
49.73
49.649
49.644
49.601
49.585
49.412
49.217
49.212
48.951
48.951
48.929
48.902
48.732
48.65
48.595
48.303
48.276
48.259
48.015
47.971
47.898
47.826
47.675
47.585
47.501
47.496
47.473
47.383
47.174
47.106
46.805
46.611
46.6
46.473
46.404
46.335
46.324
46.191
46.174
46.151
46.058
46.052
45.901
45.861
45.814
45.346
45.328
45.234
45.169
45.122
44.783
44.765
44.502
44.478
44.472
44.454
44.406
44.25
44.183
44.147
43.978
43.887
43.887
43.826
43.716
43.606
43.336
43.188
43.114
43.039
43.021
42.903
42.797
42.622
42.553
42.282
42.143
41.959
41.915
41.691
41.544
41.499
41.098
41.014
40.942
40.871
40.753
40.49
40.457
40.292
40.265
40.206
40.093
39.953
39.913
39.799
39.725
39.631
39.32
39.211
39.136
39.054
39.047
38.965
38.814
38.808
38.635
38.4
38.372
38.261
38.016
37.981
37.938
37.713
37.691
37.493
37.164
37.135
37.02
36.991
36.977
36.89
36.847
36.774
36.76
36.65
36.563
36.24
36.174
36.174
36.122
36.093
35.669
35.632
35.609
35.421
35.058
35.043
34.974
34.821
34.652
34.598
34.405
34.405
34.319
34.046
33.976
33.897
33.881
33.834
33.794
33.707
33.509
33.389
33.349
33.205
33.036
32.809
32.711
32.678
32.449
31.885
31.851
31.599
31.523
31.387
31.311
31.302
31.225
31.148
30.968
30.873
30.804
30.769
30.586
30.28
30.209
30.182
30.067
29.961
29.907
29.845
29.557
29.494
29.412
29.367
29.056
28.9
28.575
28.519
28.519
28.491
28.293
28.199
28.142
28.085
28.085
28.028
27.999
27.961
27.722
27.645
27.412
27.373
26.911
26.841
26.692
26.208
26.146
25.859
25.756
25.735
25.6
25.506
25.453
25.296
25.126
25.031
24.806
24.73
24.73
24.633
24.579
24.535
24.251
23.963
23.661
23.627
23.627
23.548
23.32
23.24
23.067
22.997
22.869
22.67
22.146
22.001
21.879
21.879
21.732
21.535
21.486
21.473
21.311
21.198
20.97
20.919
20.624
20.598
20.585
20.507
20.507
20.205
20.139
20.073
19.724
19.561
19.52
19.507
19.273
19.134
19.092
19.05
19.036
18.952
18.496
18.205
18.19
18.146
17.998
17.983
17.879
17.82
17.714
17.241
17.195
17.054
17.054
17.039
16.546
16.53
16.187
16.055
15.888
15.77
15.736
15.719
15.271
15.149
15.096
15.078
15.043
14.918
14.665
14.427
14.297
14.259
14.109
14.014
13.842
13.822
13.47
12.547
12.114
12.114
11.982
11.937
11.411
11.246
11.151
11.031
10.885
10.86
10.836
10.712
10.712
10.662
10.279
10.096
9.581
9.525
9.469
9.469
9.441
9.124
8.947
8.705
8.265
8.135
8.036
7.902
7.868
7.766
7.731
7.592
7.378
7.342
7.305
7.232
7.083
7.045
6.93
6.775
6.735
6.615
6.452
6.369
6.327
6.327
6.327
6.242
6.156
5.935
5.935
5.844
5.844
5.844
5.706
5.659
5.515
5.467
5.166
5.114
5.114
5.061
5.008
5.008
5.008
4.955
4.901
4.846
4.79
4.62
4.62
4.562
4.503
4.444
4.444
4.383
4.383
4.383
4.322
4.26
4.26
4.197
4.133
4.133
4.133
4.001
3.934
3.934
3.934
3.934
3.866
3.866
3.866
3.796
3.725
3.653
3.579
3.579
3.579
3.426
3.348
3.348
3.267
3.267
3.267
3.184
3.184
3.184
3.099
3.099
3.012
3.012
3.012
2.922
2.922
2.922
2.922
2.922
2.922
2.829
2.829
2.733
2.634
2.634
2.634
2.634
2.634
2.634
2.634
2.531
2.531
2.531
2.531
2.531
2.531
2.531
2.531
2.423
2.423
2.423
2.423
2.31
2.31
2.31
2.31
2.31
2.31
2.31
2.31
2.31
2.31
2.192
2.192
2.192
2.192
2.192
2.192
2.066
2.066
2.066
2.066
2.066
2.066
2.066
2.066
2.066
2.066
2.066

## Sheet: Figure S2
Figure S2: Cumulative concentration of PGL solutions at different concentrations
Temperature (°C)	50 mg mL-1	10 mg mL-1	9 mg mL-1	8 mg mL-1	7 mg mL-1	5 mg mL-1	1 mg mL-1	0.2 mg mL-1	0.1 mg mL-1
0
-0.1
-0.2
-0.3
-0.4
-0.5
-0.6
-0.7
-0.8
-0.9
-1
-1.1
-1.2
-1.3
-1.4
-1.5
-1.6
-1.7
-1.8
-1.9
-2
-2.1
-2.2
-2.3
-2.4
-2.5
-2.6
-2.7
-2.8
-2.9
-3
-3.1
-3.2
-3.3
-3.4
-3.5
-3.6
-3.7
-3.8
-3.9
-4
-4.1
-4.2
-4.3
-4.4
-4.5
-4.6	140.356
-4.7	211.658
-4.8
-4.9	283.731
-5	356.591
-5.1
-5.2	430.257
-5.3	580.076
-5.4	656.267
-5.5	733.339	701.78
-5.6	890.209
-5.7	1050.86	1058.29
-5.8	1215.48
-5.9	1384.26
-6	1470.29
-6.1	1645.73	1418.65
-6.2	1735.22
-6.3	1917.88	1782.96
-6.4	2105.69	3666.7
-6.5	2298.94	4850.25	779.756
-6.6	2397.7	5663.3
-6.7	2703.1	6077.39
-6.8	2914.76	6496.68	1576.28
-6.9	3245.4	8676.1	1981.06
-7	3593.31	10528.4	2390.32
-7.1	3960.38	11494.7	2804.14
-7.2	4087.36	12489.8	4074.11
-7.3	4483.52	13515.5	4945.61
-7.4	4904.71	14573.8	7218.53	877.225
-7.5	5201.06	16796.8	8652.4
-7.6	5671.84	17376.6	11172.9
-7.7	6178.41	18567.2
-7.8	6538.86	19178.8	11698.3	1322.86
-7.9	7118.94	21084.1	14443	1773.32
-8	7754.34	23104.9	15600.5	2689.11
-8.1	8214.29	26771.6	21309.8	3625.47
-8.2	8708.34		23426.8
-8.3	9241.96	28359.2	24160.2
-8.4	10132.2	30026.2	26451.9
-8.5	11159.8		27248.4
-8.6	11945.1		28062.4	5070.71
-8.7	12375.3		31510.2
-8.8	12835.3	32694.3	33362.5	6567.87
-8.9	13862.9	34599.6	36327	8651.64	1002.54
-9	14443	37678.7	39549.7	9733.95
-9.1		38771.7	40689.3	11986.8	1511.84
-9.2	15078.4	41071.5	41865.2	13160.5
-9.3	15780.8			14368.4	2547.08
-9.4	16566		43079.7	18217.2
-9.5		42283.7		20283.8	3073.26
-9.6	17456.3	46209.8		21720.7
-9.7		50660.9	46981.9	24752.3	4687.62
-9.8	18483.9	53997	48379.7	26355.1	5238.14
-9.9	19699.4	55799.2	51344.2	30654.4	5795.09
-10		57704.5	54566.9	32506.6	6928.93
-10.1	21187	61876.6		34444.9	8090.43
-10.2	23104.9	66646.6	56289.8	35449	9280.97
-10.3		69314.7			10502
-10.4		72215.1	61999.1	37532.8	11755.2
-10.5		78904.1		39726.3	12394.4
-10.6		87281.3		42041.7	13042.3
-10.7		92419.6		44493.4	14365.2
-10.8			64116.1		15725.8
-10.9		98497		45775.5	17126.5
-11		115525			18569.6
-11.1					21594
-11.2						1403.56
-11.3				47098.4	23181.5	2837.31
-11.4			68751.8	48464.6	27398.3	4302.57	7017.8
-11.5					28288.4	5800.76	14186.5
-11.6				49877.2	33007	6562.67
-11.7				51339.3	34009.6	7333.39	17829.6
-11.8				54427.2	37150.4	12154.8	25237.3
-11.9				57762.3	39365.6	16457.3	29003.8
-12			74051.8	59535.6	40513.1		32813.4
-12.1			77016.4	61387.7	48047.6	20111.2	60773.9
-12.2				63326.1	53826.7	24979.6	73514.3
-12.3			80239	69749	55388.1	29147.6	100556
-12.4					60405.3	43488.3	110081
-12.5			87671.2	72130.6	70157.4	55111.9	129987
-12.6			102688	74656.6	72372.7	75357.4	156668
-12.7			128361	83308.3	88395.1	89698.2	204368
-12.8				90268.9	99021	101322	260053
-12.9				109102	118329	104574	376787
-13				132419	165035	119451	476285
-13.1						150784	618766
-13.2						165660	753921
-13.3						174563	872813
-13.4							924196
-13.5						196994	1.05935e+06
-13.6						211870	1.15525e+06	35089
-13.7						231049
-13.8								70932.7
-13.9								126186
-14								262715
-14.1								411433
-14.2								675775
-14.3								1.08721e+06
-14.4								1.63472e+06
-14.5								2.38142e+06
-14.6								3.09383e+06
-14.7								4.14151e+06
-14.8								4.62098e+06
-14.9								5.29676e+06
-15								5.77623e+06
-15.1
-15.2
-15.3
-15.4
-15.5
-15.6
-15.7
-15.8
-15.9
-16
-16.1
-16.2
-16.3
-16.4
-16.5
-16.6
-16.7
-16.8
-16.9
-17
-17.1
-17.2
-17.3
-17.4
-17.5
-17.6									105829
-17.7
-17.8									141865
-17.9									178296
-18									252373
-18.1									366670
-18.2									445105
-18.3									735143
-18.4									1.14947e+06
-18.5									1.56668e+06
-18.6									2.31049e+06
-18.7									2.67716e+06
-18.8									3.00262e+06
-18.9									3.55947e+06
-19									4.22837e+06
-19.1									4.62098e+06
-19.2									6.18766e+06
-19.3									7.53921e+06
-19.4									7.89041e+06
-19.5									8.28302e+06
-19.6									9.24196e+06
-19.7
-19.8									9.8497e+06
-19.9
-20									10593500
-20.1
-20.2
-20.3
-20.4
-20.5
-20.6
-20.7
-20.8
-20.9
-21
-21.1
-21.2
-21.3
-21.4
-21.5
-21.6
-21.7
-21.8
-21.9
-22
-22.1
-22.2
-22.3
-22.4
-22.5
-22.6
-22.7
-22.8
-22.9
-23
-23.1
-23.2
-23.3
-23.4
-23.5
-23.6
-23.7
-23.8
-23.9
-24
-24.1
-24.2
-24.3
-24.4
-24.5
-24.6
-24.7
-24.8
-24.9
-25
-25.1
-25.2
-25.3
-25.4
-25.5
-25.6
-25.7
-25.8
-25.9
-26
-26.1
-26.2
-26.3
-26.4
-26.5
-26.6
-26.7
-26.8
-26.9
-27
-27.1
-27.2
-27.3
-27.4
-27.5
-27.6
-27.7
-27.8
-27.9
-28
-28.1
-28.2
-28.3
-28.4
-28.5
-28.6
-28.7
-28.8
-28.9
-29
-29.1
-29.2
-29.3
-29.4
-29.5
-29.6
-29.7
-29.8
-29.9
-30

## Sheet: Figure S3
Figure S3: Recovered freezing activity of a highly basic PGL solution (10 mg mL-1) by readjusting the pH
fice	PGL pH 5.3	PGL 12.5	PGL 5.4 (readjusted)
0.01042	-3.75	-14.81	-5.995
0.02083	-5.29	-15.5675	-6.31
0.03125	-5.305	-16.7775	-6.6275
0.04167	-5.4325	-17.1775	-6.665
0.05208	-5.46	-17.335	-6.8725
0.0625	-5.6325	-17.5375	-6.9
0.07292	-5.68	-17.6875	-6.935
0.08333	-5.72	-17.9	-6.985
0.09375	-5.725	-18.0625	-7.025
0.10417	-5.745	-18.3525	-7.055
0.11458	-5.8025	-18.705	-7.125
0.125	-5.8275	-18.715	-7.1825
0.13542	-5.845	-18.835	-7.2
0.14583	-5.855	-18.94	-7.32
0.15625	-5.8775	-19.05	-7.375
0.16667	-5.8975	-19.0575	-7.4375
0.17708	-5.9675	-19.075	-7.44
0.1875	-6	-19.145	-7.4475
0.19792	-6.025	-19.2075	-7.52
0.20833	-6.035	-19.415	-7.525
0.21875	-6.06	-19.49	-7.56
0.22917	-6.0725	-19.5525	-7.625
0.23958	-6.0975	-19.57	-7.655
0.25	-6.1125	-19.655	-7.6575
0.26042	-6.125	-19.7125	-7.6725
0.27083	-6.135	-19.7575	-7.705
0.28125	-6.145	-19.775	-7.7125
0.29167	-6.16	-19.7825	-7.7475
0.30208	-6.2125	-19.88	-7.7675
0.3125	-6.235	-19.915	-7.7825
0.32292	-6.285	-19.92	-7.8125
0.33333	-6.3025	-19.9325	-7.8225
0.34375	-6.31	-19.94	-7.84
0.35417	-6.3275	-20.175	-7.8725
0.36458	-6.3325	-20.2075	-7.9125
0.375	-6.3425	-20.245	-7.95
0.38542	-6.3925	-20.335	-7.9575
0.39583	-6.3975	-20.4375	-7.975
0.40625	-6.4025	-20.445	-8.045
0.41667	-6.46	-20.64	-8.06
0.42708	-6.4725	-20.775	-8.07
0.4375	-6.4925	-20.775	-8.0725
0.44792	-6.51	-20.835	-8.1025
0.45833	-6.5375	-20.9725	-8.1125
0.46875	-6.545	-20.99	-8.1275
0.47917	-6.595	-21.025	-8.1325
0.48958	-6.5975	-21.085	-8.1375
0.5	-6.6225	-21.0975	-8.165
0.51042	-6.6475	-21.1025	-8.1875
0.52083	-6.6475	-21.1375	-8.215
0.53125	-6.6575	-21.1825	-8.2425
0.54167	-6.6825	-21.3175	-8.2425
0.55208	-6.725	-21.56	-8.315
0.5625	-6.74	-21.585	-8.32
0.57292	-6.7425	-21.6925	-8.38
0.58333	-6.745	-21.835	-8.3975
0.59375	-6.765	-21.855	-8.405
0.60417	-6.7675	-21.935	-8.425
0.61458	-6.79	-21.9775	-8.445
0.625	-6.845	-22.055	-8.45
0.63542	-6.8775	-22.3075	-8.5
0.64583	-6.9075	-22.415	-8.5125
0.65625	-6.9275	-22.45	-8.5125
0.66667	-6.9625	-22.465	-8.525
0.67708	-7.0325	-22.5325	-8.5325
0.6875	-7.0975	-22.87	-8.56
0.69792	-7.135	-22.9425	-8.5625
0.70833	-7.155	-22.9675	-8.6125
0.71875	-7.2075	-22.975	-8.6275
0.72917	-7.23	-23.0025	-8.6275
0.73958	-7.265	-23.035	-8.6525
0.75	-7.3	-23.155	-8.74
0.76042	-7.315	-23.16	-8.7475
0.77083	-7.3225	-23.1675	-8.81
0.78125	-7.3625	-23.2	-8.81
0.79167	-7.415	-23.25	-8.8425
0.80208	-7.44	-23.255	-8.855
0.8125	-7.4425	-23.295	-8.86
0.82292	-7.4875	-23.325	-8.87
0.83333	-7.52	-23.375	-8.915
0.84375	-7.525	-23.415	-9.0775
0.85417	-7.5275	-23.7625	-9.085
0.86458	-7.5975	-24.1175	-9.0875
0.875	-7.71	-24.2025	-9.12
0.88542	-7.86	-24.3125	-9.16
0.89583	-8.0625	-24.365	-9.1725
0.90625	-8.0675	-24.37	-9.2
0.91667	-8.155	-24.38	-9.22
0.92708	-8.2975	-24.5525	-9.26
0.9375	-8.355	-24.5575	-9.315
0.94792	-8.415	-24.655	-9.335
0.95833	-8.62	-24.7175	-9.4
0.96875	-8.8775	-24.8075	-9.43
0.97917	-13.3775	-25.0275	-9.4975
0.98958	-19.565	-25.085	-9.6325
1	-19.785	-25.11	-20.1875

## Sheet: Figure S5
Figure S5A: DLS auto correlation functions of a 5 mg mL-1 PGL solution									Figure S5B: Count rates of scattered light					Figure S5C: Intensity-weighted distribution of hydrodynamic radii Rh at different pH levels
time (ms)	pH 5.2	pH 8.3	pH 9.4	pH 11.6	pH 12.3				pH	count rate (kHz)				Rh pH 5.2 (nm)	H(R)	Rh pH 8.3 (nm)	H(R)	Rh pH 9.4 (nm)	H(R)
2.5e-05	-1	-1	-0.8	-1	-0.9				5.2	32				0.00801	0.00471	0.00802	4.68691e-05	0.00804	0.0022
7.5e-05	0.73126	0.83176	0.86004	1.66465	2.24702				8.3	19.7				0.00863	0.00666	0.00864	7.20669e-05	0.00865	0.0033
0.000125	0.42695	0.42549	0.44596	0.78119	1.01743				9.4	13.9				0.00929	0.00911	0.0093	0.000107782	0.00932	0.00481
0.000175	0.33597	0.32376	0.31933	0.52098	0.7045				11.6	8.9				0.01001	0.0121	0.01002	0.000157091	0.01004	0.00682
0.000225	0.29627	0.28594	0.26678	0.3989	0.76153				12.3	5.7				0.01078	0.01559	0.01079	0.000223524	0.01081	0.00944
0.000275	0.25534	0.26271	0.24947	0.31001	0.48102									0.01161	0.01951	0.01162	0.00031102	0.01165	0.01277
0.000325	0.25071	0.20896	0.17743	0.22644	0.36222									0.01251	0.02373	0.01252	0.000423856	0.01255	0.0169
0.000375	0.24357	0.19372	0.188	0.23002	0.21203									0.01347	0.02807	0.01349	0.000566559	0.01351	0.02194
0.00045	0.24314	0.19382	0.1518	0.21677	0.22325									0.01451	0.03229	0.01453	0.0007438	0.01456	0.02796
0.00055	0.23792	0.18993	0.15172	0.12617	0.20832									0.01563	0.03612	0.01565	0.000960288	0.01568	0.03501
0.00065	0.22552	0.19426	0.14384	0.17829	0.18885									0.01683	0.03927	0.01685	0.00122	0.01689	0.04314
0.00075	0.22872	0.18436	0.12505	0.18492	0.14636									0.01813	0.04148	0.01815	0.00153	0.01819	0.05234
0.0009	0.22497	0.18428	0.1277	0.14	0.14661									0.01953	0.04252	0.01955	0.00189	0.01959	0.06259
0.0011	0.21317	0.18543	0.12764	0.13867	0.14015									0.02104	0.04225	0.02106	0.00231	0.0211	0.07384
0.0013	0.22891	0.16213	0.13963	0.13943	0.14047									0.02266	0.04062	0.02268	0.00279	0.02273	0.08596
0.0015	0.2196	0.17339	0.11402	0.10116	0.11971									0.02441	0.03771	0.02443	0.00333	0.02448	0.09882
0.0018	0.22041	0.16354	0.11364	0.13146	0.14172									0.02629	0.03371	0.02631	0.00393	0.02637	0.11225
0.0022	0.21443	0.16496	0.11647	0.11171	0.09863									0.02831	0.02892	0.02834	0.0046	0.0284	0.12602
0.0026	0.2117	0.1686	0.11238	0.11688	0.11948									0.0305	0.02375	0.03053	0.00535	0.03059	0.13988
0.003	0.20911	0.15993	0.11169	0.10589	0.09961									0.03285	0.01865	0.03288	0.00616	0.03295	0.15358
0.0036	0.21062	0.15648	0.11434	0.12686	0.10564									0.03538	0.01407	0.03542	0.00704	0.03549	0.16682
0.0044	0.20619	0.1581	0.11077	0.11785	0.11775									0.03811	0.01045	0.03815	0.00799	0.03823	0.17933
0.0052	0.20597	0.14963	0.10975	0.10216	0.10721									0.04105	0.00813	0.04109	0.00901	0.04118	0.19083
0.006	0.20617	0.15913	0.1045	0.11733	0.07938									0.04421	0.00735	0.04426	0.01009	0.04435	0.20106
0.0072	0.2086	0.15247	0.1058	0.10126	0.10551									0.04762	0.00816	0.04767	0.01124	0.04777	0.20977
0.0088	0.2036	0.15308	0.10526	0.1076	0.08583									0.05129	0.01048	0.05135	0.01246	0.05146	0.21677
0.0104	0.19977	0.14881	0.10173	0.1129	0.0781									0.05525	0.01406	0.05531	0.01373	0.05542	0.22189
0.012	0.19836	0.14615	0.10457	0.10119	0.09552									0.05951	0.01853	0.05957	0.01506	0.0597	0.22501
0.0144	0.20292	0.14442	0.09749	0.09939	0.08798									0.0641	0.02341	0.06416	0.01644	0.0643	0.22604
0.0176	0.20007	0.14521	0.09774	0.09613	0.07414									0.06904	0.02822	0.06911	0.01786	0.06926	0.22495
0.0208	0.20007	0.14344	0.09313	0.10024	0.08207									0.07436	0.03249	0.07444	0.01933	0.0746	0.22174
0.024	0.19818	0.1418	0.09147	0.09748	0.07608									0.0801	0.0359	0.08018	0.02083	0.08035	0.21645
0.0288	0.19552	0.14097	0.09131	0.08586	0.07576									0.08627	0.03829	0.08636	0.02235	0.08655	0.20916
0.0352	0.19336	0.1401	0.08742	0.09006	0.0772									0.09293	0.0397	0.09302	0.0239	0.09322	0.19997
0.0416	0.18884	0.1388	0.08685	0.08551	0.06991									0.10009	0.04038	0.10019	0.02546	0.10041	0.18902
0.048	0.18693	0.13677	0.08678	0.088	0.06952									0.10781	0.04077	0.10792	0.02702	0.10815	0.17648
0.0576	0.18522	0.13424	0.08241	0.0828	0.06895									0.11612	0.04135	0.11624	0.02859	0.11649	0.16256
0.0704	0.18026	0.13018	0.08134	0.07679	0.07233									0.12508	0.04258	0.1252	0.03014	0.12547	0.14751
0.0832	0.17672	0.12852	0.07816	0.0782	0.06697									0.13472	0.04474	0.13485	0.03166	0.13515	0.1316
0.096	0.17161	0.1253	0.07641	0.07227	0.06109									0.14511	0.04781	0.14525	0.03316	0.14557	0.11517
0.1152	0.16648	0.12026	0.07231	0.07166	0.06745									0.15629	0.05132	0.15645	0.03461	0.15679	0.09856
0.1408	0.16002	0.11463	0.06937	0.06832	0.06333									0.16835	0.05435	0.16852	0.03601	0.16888	0.08219
0.1664	0.15283	0.11036	0.06641	0.06677	0.06027									0.18133	0.05545	0.18151	0.03733	0.1819	0.06648
0.192	0.14555	0.10524	0.06326	0.05951	0.06038									0.19531	0.05277	0.1955	0.03856	0.19593	0.05188
0.2304	0.13634	0.09818	0.05891	0.05666	0.05811									0.21037	0.04418	0.21058	0.03969	0.21103	0.03884
0.2816	0.12444	0.08974	0.05291	0.05171	0.05326									0.22659	0.02745	0.22682	0.0407	0.2273	0.02782
0.3328	0.11432	0.08237	0.04848	0.04744	0.05258									0.24406	0.000508955	0.2443	0.04156	0.24483	0.0192
0.384	0.10527	0.07533	0.04429	0.04584	0.05032									0.26288	0	0.26314	0.04226	0.26371	0.01334
0.4608	0.09297	0.06679	0.03987	0.03934	0.04548									0.28314	0	0.28343	0.04276	0.28404	0.01053
0.5632	0.07878	0.05666	0.03421	0.03518	0.04273									0.30498	0	0.30528	0.04305	0.30594	0.01093
0.6656	0.06664	0.04789	0.03083	0.02909	0.03928									0.32849	0	0.32882	0.04309	0.32953	0.01463
0.768	0.05703	0.04141	0.02696	0.02612	0.03567									0.35382	0	0.35418	0.04285	0.35494	0.02157
0.9216	0.04522	0.03293	0.02276	0.02234	0.03275									0.3811	0	0.38149	0.0423	0.38231	0.03159
1.1264	0.03377	0.02554	0.01918	0.01766	0.02819									0.41049	0	0.4109	0.0414	0.41179	0.04438
1.3312	0.02563	0.01974	0.01642	0.01491	0.02831									0.44214	0	0.44258	0.04012	0.44354	0.05956
1.536	0.02	0.01556	0.01461	0.01235	0.0247									0.47623	0	0.47671	0.03843	0.47774	0.0766
1.8432	0.01407	0.01199	0.01259	0.01067	0.02358									0.51295	0	0.51346	0.03628	0.51457	0.09493
2.2528	0.00955	0.00881	0.01108	0.00934	0.02128									0.5525	0	0.55306	0.03363	0.55425	0.1139
2.6624	0.00688	0.00709	0.01054	0.00871	0.0202									0.5951	0	0.5957	0.03046	0.59698	0.13286
3.072	0.00551	0.00626	0.00989	0.00679	0.02015									0.64098	0	0.64163	0.02673	0.64302	0.15112
3.6864	0.00418	0.0054	0.00945	0.00688	0.01951									0.69041	0	0.6911	0.02242	0.69259	0.16805
4.5056	0.00321	0.00458	0.00889	0.00677	0.01741									0.74364	0	0.74439	0.01749	0.746	0.18304
5.3248	0.00269	0.00443	0.00884	0.00696	0.01766									0.80098	0	0.80179	0.01194	0.80352	0.19557
6.144	0.00223	0.00424	0.00891	0.00636	0.01777									0.86274	0	0.86361	0.00574	0.86547	0.20518
7.3728	0.00144	0.00398	0.00849	0.00655	0.01768									0.92926	0	0.9302	0	0.93221	0.21152
9.0112	0.00159	0.00391	0.00856	0.00627	0.01697									1.00091	0	1.00192	0	1.00408	0.21429
10.6496	0.00138	0.00358	0.00852	0.00657	0.01676									1.07808	0	1.07917	0	1.0815	0.21334
12.288	0.000775739	0.00328	0.00881	0.00623	0.01722									1.16121	0	1.16238	0	1.16489	0.20854
14.7456	0.000324443	0.00323	0.00857	0.00577	0.01761									1.25075	0	1.25201	0	1.25471	0.19988
18.0224	0.0006555	0.00319	0.00865	0.00589	0.0167									1.34718	0	1.34854	0	1.35145	0.1874
21.2992	0.000554625	0.00293	0.00859	0.00604	0.01646									1.45106	0.01711	1.45252	0	1.45566	0.17116
24.576	0.000387759	0.00322	0.00873	0.00569	0.01682									1.56294	0.04172	1.56452	0	1.5679	0.15131
29.4912	0.000250406	0.00293	0.0086	0.00616	0.01689									1.68345	0.02473	1.68515	0	1.68879	0.128
36.0448	0.000383382	0.00272	0.00848	0.00591	0.01652									1.81326	0	1.81509	0	1.819	0.10143
42.5984	0.000173715	0.00297	0.0085	0.00596	0.01645									1.95307	0	1.95504	0	1.95926	0.07185
49.152	0.000233862	0.00275	0.00853	0.00556	0.01652									2.10366	0	2.10578	0	2.11033	0.03952
58.9824	0.000469563	0.00301	0.00848	0.00561	0.01637									2.26586	0	2.26815	0	2.27304	0.00479
72.0896	1.57289e-05	0.00267	0.0084	0.00577	0.01586									2.44057	0	2.44304	0	2.44831	0
85.1968	0.000107553	0.00306	0.00836	0.00587	0.01604									2.62875	0	2.63141	0	2.63708	0
98.304	9.32945e-05	0.00284	0.00842	0.00582	0.0158									2.83144	0	2.8343	0	2.84042	0
117.965	0.000153189	0.00296	0.00829	0.00576	0.01586									3.04976	0	3.05284	0	3.05943	0
144.179	0.000442672	0.00273	0.00827	0.00564	0.01534									3.28491	0	3.28823	0	3.29533	0
170.394	0.000330895	0.00292	0.0083	0.00571	0.01489									3.5382	0	3.54177	0	3.54941	0
196.608	0.000205853	0.0026	0.00823	0.0056	0.01461									3.81101	0	3.81486	0	3.82309	0
235.93	0.00030532	0.00266	0.00818	0.00567	0.0139									4.10486	0	4.109	0	4.11787	0
288.358	0.000292823	0.00272	0.00814	0.00559	0.0127									4.42136	0	4.42583	0	4.43538	0
340.787	0.000148853	0.00281	0.00795	0.00565	0.01143									4.76227	0	4.76708	0	4.77737	0
393.216	0.000154293	0.00271	0.00808	0.00547	0.01019									5.12947	0	5.13464	0	5.14573	0
471.859	0.000218613	0.0026	0.00786	0.0053	0.00857									5.52497	0	5.53055	0	5.54249	0
576.717	0.000287378	0.00252	0.00769	0.00519	0.0062									5.95098	0	5.95698	0	5.96984	0
681.574	0.000305371	0.00272	0.00761	0.00491	0.00434									6.40983	0	6.4163	0	6.43015	0
786.432	0.000250672	0.00269	0.00748	0.00472	0.00263									6.90406	0	6.91103	0	6.92594	0
943.718	0.000236106	0.00223	0.00708	0.00415	0.00105									7.4364	0	7.4439	0	7.45997	0
1153.43	0.000279219	0.00223	0.00674	0.00376	-0.000276257									8.00978	0	8.01787	0	8.03517	0
1363.15	0.000164948	0.00227	0.00637	0.0032	-0.00104									8.62737	0	8.63608	0	8.65472	0
1572.86	0.000185216	0.00221	0.00607	0.0026	-0.00173									9.29259	0	9.30197	0	9.32205	0
1887.44	0.000166182	0.00163	0.00521	0.00146	-0.00227									10.0091	0	10.0192	0	10.0408	0
2306.87	4.77078e-05	0.00159	0.0041	0.000303154	-0.00138									10.7808	0	10.7917	0	10.815	0
2726.3	0.000143584	0.00162	0.00306	-0.000558349	-0.000124784									11.6121	0	11.6238	0	11.6489	0
3145.73	0.000171372	0.00157	0.00204	-0.00115	0.000756916									12.5075	0	12.5201	0	12.5471	0
3774.87	6.11413e-05	0.000662852	-0.000585406	-0.00153	-0.000285896									13.4718	0	13.4854	0	13.5145	0
4613.73	6.93062e-05	0.000708015	-0.00179	-0.00156	-0.00137									14.5106	0	14.5252	0.00328	14.5566	0.00656
5452.6	3.39916e-05	0.000600813	-0.00251	-0.0011	-3.76023e-05									15.6294	0	15.6452	0.04985	15.679	0.07445
														16.8345	0	16.8515	0.10034	16.8879	0.14521
														18.1326	0	18.1509	0.15442	18.19	0.21812
														19.5307	0	19.5504	0.21169	19.5926	0.29242
														21.0366	0	21.0578	0.27165	21.1033	0.36731
														22.6586	0	22.6815	0.3337	22.7304	0.44192
														24.4057	0	24.4303	0.39718	24.4831	0.51538
														26.2875	0	26.3141	0.46136	26.3708	0.58679
														28.3144	0	28.343	0.52543	28.4042	0.65521
														30.4976	0	30.5284	0.58857	30.5943	0.71975
														32.8491	0	32.8823	0.64992	32.9533	0.77951
														35.382	0	35.4177	0.70862	35.4941	0.83362
														38.1101	0	38.1486	0.76383	38.2309	0.88127
														41.0486	0	41.09	0.81475	41.1787	0.92174
														44.2136	0	44.2583	0.86064	44.3538	0.95436
														47.6227	0	47.6708	0.90083	47.7737	0.97857
														51.2947	0.21361	51.3464	0.93474	51.4573	0.9939
														55.2497	0.49877	55.3055	0.96191	55.4249	1
														59.5098	0.71791	59.5698	0.98198	59.6984	0.99662
														64.0983	0.87224	64.163	0.99471	64.3015	0.98363
														69.0406	0.96474	69.1103	1	69.2594	0.96099
														74.364	1	74.439	0.99786	74.5997	0.92876
														80.0978	0.98391	80.1786	0.98843	80.3517	0.88712
														86.2738	0.92337	86.3608	0.97196	86.5472	0.83629
														92.9259	0.82595	93.0197	0.94882	93.2205	0.77659
														100.091	0.6996	100.192	0.91946	100.408	0.70837
														107.808	0.55234	107.917	0.88441	108.15	0.63206
														116.121	0.39199	116.238	0.84431	116.489	0.5481
														125.075	0.22595	125.201	0.7998	125.471	0.45697
														134.718	0.06098	134.854	0.7516	135.145	0.35914
														145.106	0	145.252	0.70045	145.566	0.25512
														156.294	0	156.452	0.64708	156.79	0.1454
														168.345	0	168.515	0.59222	168.879	0.03046
														181.326	0	181.509	0.53659	181.9	0
														195.307	0	195.504	0.48087	195.926	0
														210.366	0	210.578	0.42569	211.033	0
														226.586	0	226.815	0.37162	227.304	0
														244.057	0	244.304	0.31917	244.831	0
														262.875	0	263.141	0.26879	263.708	0
														283.144	0	283.43	0.22085	284.042	0
														304.976	0	305.284	0.17562	305.943	0
														328.491	0	328.823	0.13332	329.533	0
														353.82	0	354.177	0.09407	354.941	0
														381.101	0	381.486	0.05792	382.309	0
														410.486	0	410.9	0.02482	411.787	0
														442.136	0	442.582	0	443.538	0
														476.227	0	476.708	0	477.737	0
														512.947	0	513.464	0	514.573	0
														552.497	0	553.055	0	554.249	0
														595.098	0.00663	595.698	0	596.984	0
														640.983	0.06238	641.63	0	643.015	0
														690.406	0.1074	691.103	0	692.594	0
														743.64	0.14046	744.39	0	745.997	0
														800.978	0.16065	801.786	0	803.517	0
														862.737	0.16727	863.608	0	865.472	0
														929.259	0.15981	930.197	0	932.205	0
														1000.91	0.13793	1001.92	0	1004.08	0
														1078.08	0.10134	1079.17	0	1081.5	0
														1161.21	0.04983	1162.38	0	1164.89	0
														1250.75	0	1252.01	0	1254.71	0
														1347.18	0	1348.54	0	1351.45	0
														1451.06	0	1452.52	0	1455.66	0
														1562.94	0	1564.52	0	1567.9	0
														1683.45	0	1685.15	0	1688.79	0
														1813.26	0	1815.09	0	1819	0
														1953.07	0	1955.04	0	1959.26	0
														2103.66	0	2105.78	0	2110.33	0
														2265.86	0	2268.15	0	2273.04	0
														2440.57	0	2443.04	0	2448.31	0
														2628.75	0	2631.41	0	2637.08	0
														2831.44	0	2834.3	0	2840.42	0
														3049.76	0	3052.84	0	3059.43	0
														3284.91	0	3288.23	0	3295.33	0
														3538.2	0	3541.77	0	3549.41	0
														3811.01	0	3814.86	0	3823.09	0
														4104.86	0	4109	0	4117.87	0
														4421.36	0	4425.82	0	4435.38	0
														4762.27	0	4767.08	0	4777.37	0
														5129.47	0	5134.64	0	5145.73	0
														5524.97	0	5530.55	0	5542.49	0
														5950.98	0	5956.98	0	5969.84	0
														6409.83	0	6416.3	0	6430.15	0
														6904.06	0	6911.03	0	6925.94	0
														7436.4	0	7443.9	0	7459.97	0
														8009.78	0	8017.87	0	8035.17	0
														8627.37	0	8636.08	0	8654.72	0
														9292.59	0	9301.97	0	9322.04	0
														10009.1	0	10019.2	0	10040.8	0
														10780.8	0	10791.7	0	10815	0
														11612.1	0	11623.8	0	11648.9	0
														12507.5	0	12520.1	0	12547.1	0
														13471.8	0	13485.4	0	13514.5	0
														14510.6	0	14525.2	0	14556.6	0
														15629.4	0	15645.2	0	15679	0
														16834.5	0	16851.5	0	16887.9	0
														18132.6	0	18150.9	0	18190	0
														19530.7	0	19550.4	0	19592.6	0
														21036.6	0	21057.8	0	21103.3	0
														22658.6	0	22681.5	0	22730.4	0
														24405.7	0	24430.3	0	24483.1	0
														26287.5	0	26314.1	0	26370.8	0
														28314.4	0	28343	0	28404.2	0
														30497.6	0	30528.4	0	30594.3	0
														32849.1	0	32882.3	0	32953.3	0
														35382	0	35417.7	0	35494.1	0
														38110.1	0	38148.6	0	38230.9	0
														41048.6	0	41090	0	41178.7	0
														44213.6	0	44258.3	0	44353.8	0
														47622.7	0	47670.8	0	47773.7	0
														51294.7	0	51346.4	0	51457.3	0
														55249.7	0	55305.5	0	55424.9	0
														59509.8	0	59569.8	0	59698.4	0
														64098.3	0	64163	0	64301.5	0
														69040.6	0	69110.3	0	69259.4	0
														74364	0	74439	0	74599.7	0
														80097.8	0	80178.6	0	80351.7	0
														86273.8	0	86360.8	0	86547.2	0
														92925.9	0	93019.7	0	93220.4	0
														100091	0	100192	0	100408	0
														107808	0	107917	0	108150	0
														116121	0	116238	0	116489	0
														125075	0	125201	0	125471	0
														134718	0	134854	0	135145	0
														145106	0	145252	0	145566	0
														156294	0	156452	0	156790	0
														168345	0	168515	0	168879	0
														181326	0	181509	0	181900	0
														195307	0	195504	0	195926	0.09514
														210366	0	210578	0	211033	0.23613
														226586	0	226815	0	227304	0.35468
														244057	0	244304	0	244831	0.4517
														262875	0	263141	0	263709	0.52832
														283144	0	283430	0	284042	0.58583
														304976	0	305284	0	305943	0.62567
														328491	0	328823	0	329533	0.64936
														353820	0	354177	0.0279	354941	0.65845
														381101	0	381486	0.17595	382309	0.65451
														410486	0.01489	410900	0.29062	411787	0.63908
														442136	0.03766	442582	0.37504	443538	0.61365
														476227	0.05216	476708	0.43232	477737	0.57966
														512947	0.0594	513464	0.4655	514573	0.53843
														552497	0.06033	553055	0.47754	554249	0.49123
														595098	0.05586	595699	0.4712	596984	0.4392
														640983	0.04678	641630	0.44911	643015	0.38338
														690406	0.03385	691103	0.41368	692594	0.32473
														743640	0.01775	744390	0.36714	745997	0.26408
														800978	0	801787	0.31149	803517	0.20218

## Sheet: Figure S6
Figure S6: Freeze-Thaw Cycles of PGL 10 mg mL-1
	Series 2			Series 3
fice	No1	No2	No3	No1	No2	No3
0.00149	-4.74	-5.415	-5.74	-4.53	-5.655	-4.31
0.00298	-5.405	-5.8525	-6.0525	-5.6625	-5.6725	-5.4
0.00446	-5.6525	-5.9275	-6.225	-5.68	-6.0175	-5.5575
0.00595	-5.7925	-6.05	-6.2875	-5.775	-6.19	-5.795
0.00744	-5.8	-6.1275	-6.5275	-5.965	-6.2	-5.895
0.00893	-5.815	-6.14	-6.7475	-6.005	-6.255	-5.975
0.01042	-5.85	-6.48	-6.76	-6.015	-6.47	-6.39
0.0119	-5.9	-6.485	-6.925	-6.0225	-6.515	-6.4675
0.01339	-5.915	-6.5125	-6.9375	-6.09	-6.5375	-6.47
0.01488	-5.955	-6.645	-7.07	-6.11	-6.5575	-6.555
0.01637	-5.9975	-6.655	-7.08	-6.1825	-6.6325	-6.6125
0.01786	-6.06	-6.7475	-7.0875	-6.19	-6.6625	-6.63
0.01935	-6.0825	-6.82	-7.1175	-6.2	-6.7225	-6.6325
0.02083	-6.1075	-6.8225	-7.12	-6.21	-6.7675	-6.6725
0.02232	-6.16	-6.87	-7.1775	-6.2425	-6.815	-6.675
0.02381	-6.24	-6.875	-7.1825	-6.2675	-6.835	-6.75
0.0253	-6.3	-6.89	-7.1925	-6.275	-6.865	-6.775
0.02679	-6.3	-6.9175	-7.2175	-6.3	-6.8775	-6.775
0.02827	-6.3025	-6.92	-7.2425	-6.3475	-6.88	-6.7775
0.02976	-6.38	-6.9275	-7.255	-6.3625	-6.93	-6.8275
0.03125	-6.3825	-6.955	-7.2675	-6.3625	-6.9625	-6.83
0.03274	-6.3975	-6.985	-7.305	-6.3925	-6.99	-6.8625
0.03423	-6.4175	-7.0075	-7.3125	-6.465	-7.0025	-6.8625
0.03571	-6.4225	-7.055	-7.34	-6.4775	-7.035	-6.9225
0.0372	-6.425	-7.07	-7.4	-6.5	-7.0375	-6.965
0.03869	-6.43	-7.09	-7.4	-6.5275	-7.065	-7.04
0.04018	-6.435	-7.09	-7.4025	-6.545	-7.08	-7.0675
0.04167	-6.4475	-7.0975	-7.425	-6.575	-7.1025	-7.0825
0.04315	-6.465	-7.1075	-7.475	-6.5925	-7.115	-7.085
0.04464	-6.465	-7.1225	-7.4775	-6.65	-7.1175	-7.085
0.04613	-6.51	-7.125	-7.4825	-6.655	-7.12	-7.1175
0.04762	-6.5125	-7.13	-7.495	-6.665	-7.135	-7.1275
0.04911	-6.5325	-7.15	-7.505	-6.69	-7.1425	-7.1525
0.0506	-6.56	-7.1625	-7.52	-6.69	-7.1625	-7.175
0.05208	-6.56	-7.17	-7.525	-6.6975	-7.19	-7.1875
0.05357	-6.56	-7.2225	-7.555	-6.76	-7.19	-7.2075
0.05506	-6.58	-7.265	-7.56	-6.765	-7.1925	-7.2075
0.05655	-6.5875	-7.275	-7.57	-6.78	-7.2	-7.2275
0.05804	-6.6	-7.2775	-7.5975	-6.785	-7.245	-7.24
0.05952	-6.6225	-7.315	-7.605	-6.785	-7.2525	-7.2775
0.06101	-6.6275	-7.315	-7.6175	-6.79	-7.2525	-7.2875
0.0625	-6.65	-7.3625	-7.62	-6.795	-7.2525	-7.3125
0.06399	-6.655	-7.3625	-7.6275	-6.8	-7.26	-7.315
0.06548	-6.66	-7.375	-7.63	-6.8025	-7.2775	-7.3225
0.06696	-6.6675	-7.395	-7.635	-6.8175	-7.3025	-7.3475
0.06845	-6.6825	-7.3975	-7.64	-6.825	-7.32	-7.3475
0.06994	-6.7	-7.4025	-7.655	-6.8725	-7.335	-7.355
0.07143	-6.7325	-7.405	-7.66	-6.89	-7.3375	-7.36
0.07292	-6.7475	-7.4175	-7.665	-6.91	-7.345	-7.3725
0.0744	-6.755	-7.4375	-7.675	-6.93	-7.3625	-7.39
0.07589	-6.77	-7.44	-7.6825	-6.9325	-7.3925	-7.3925
0.07738	-6.7875	-7.465	-7.6825	-6.9325	-7.3975	-7.42
0.07887	-6.795	-7.465	-7.7075	-6.945	-7.3975	-7.4625
0.08036	-6.795	-7.4675	-7.71	-6.9475	-7.4	-7.485
0.08185	-6.805	-7.4725	-7.71	-6.95	-7.4	-7.4925
0.08333	-6.8175	-7.48	-7.7175	-6.95	-7.4225	-7.51
0.08482	-6.82	-7.4925	-7.7225	-6.96	-7.43	-7.54
0.08631	-6.83	-7.495	-7.725	-6.9675	-7.4325	-7.5525
0.0878	-6.8325	-7.505	-7.7325	-6.9675	-7.435	-7.57
0.08929	-6.8425	-7.5125	-7.735	-6.9775	-7.435	-7.5875
0.09077	-6.845	-7.5225	-7.7625	-7.0025	-7.4425	-7.5925
0.09226	-6.85	-7.525	-7.765	-7.0075	-7.445	-7.6
0.09375	-6.87	-7.5375	-7.765	-7.01	-7.4525	-7.605
0.09524	-6.8725	-7.5525	-7.7725	-7.02	-7.46	-7.6075
0.09673	-6.875	-7.575	-7.78	-7.0225	-7.4625	-7.6125
0.09821	-6.8825	-7.575	-7.785	-7.0325	-7.4675	-7.615
0.0997	-6.8875	-7.58	-7.79	-7.045	-7.475	-7.6225
0.10119	-6.8925	-7.585	-7.805	-7.055	-7.4775	-7.625
0.10268	-6.895	-7.59	-7.8275	-7.06	-7.48	-7.6275
0.10417	-6.895	-7.5975	-7.835	-7.075	-7.4825	-7.63
0.10565	-6.91	-7.5975	-7.8375	-7.0775	-7.5125	-7.63
0.10714	-6.9175	-7.605	-7.84	-7.0775	-7.535	-7.63
0.10863	-6.93	-7.605	-7.8625	-7.085	-7.5375	-7.635
0.11012	-6.94	-7.6075	-7.8675	-7.085	-7.5375	-7.645
0.11161	-6.94	-7.61	-7.88	-7.09	-7.545	-7.66
0.1131	-6.9425	-7.6125	-7.88	-7.0925	-7.5625	-7.675
0.11458	-6.98	-7.63	-7.885	-7.1075	-7.5675	-7.69
0.11607	-6.98	-7.6375	-7.8975	-7.1125	-7.5725	-7.7075
0.11756	-6.9825	-7.6375	-7.905	-7.1125	-7.5925	-7.7125
0.11905	-7.0025	-7.65	-7.92	-7.1175	-7.5925	-7.73
0.12054	-7.0025	-7.655	-7.9225	-7.12	-7.6	-7.7525
0.12202	-7.0075	-7.665	-7.9275	-7.1225	-7.6025	-7.76
0.12351	-7.0075	-7.6725	-7.9375	-7.1225	-7.605	-7.76
0.125	-7.0125	-7.6775	-7.9425	-7.125	-7.6125	-7.77
0.12649	-7.03	-7.68	-7.9525	-7.1275	-7.62	-7.775
0.12798	-7.03	-7.6825	-7.9775	-7.13	-7.6275	-7.785
0.12946	-7.035	-7.685	-7.9875	-7.1325	-7.6375	-7.785
0.13095	-7.04	-7.685	-7.9875	-7.135	-7.64	-7.785
0.13244	-7.0425	-7.6875	-7.99	-7.14	-7.64	-7.79
0.13393	-7.05	-7.695	-8	-7.1425	-7.6425	-7.805
0.13542	-7.055	-7.6975	-8.0225	-7.15	-7.6475	-7.8125
0.1369	-7.0675	-7.7125	-8.025	-7.155	-7.6625	-7.825
0.13839	-7.0875	-7.715	-8.0375	-7.165	-7.6675	-7.8375
0.13988	-7.0875	-7.72	-8.04	-7.1775	-7.69	-7.845
0.14137	-7.0975	-7.725	-8.065	-7.19	-7.6925	-7.845
0.14286	-7.1	-7.7325	-8.075	-7.1975	-7.6975	-7.8575
0.14435	-7.105	-7.735	-8.0775	-7.2	-7.7175	-7.8675
0.14583	-7.105	-7.74	-8.0825	-7.22	-7.7175	-7.87
0.14732	-7.12	-7.75	-8.085	-7.22	-7.72	-7.87
0.14881	-7.125	-7.7525	-8.09	-7.22	-7.725	-7.88
0.1503	-7.1375	-7.76	-8.0925	-7.22	-7.73	-7.895
0.15179	-7.1375	-7.7625	-8.1125	-7.22	-7.7325	-7.905
0.15327	-7.14	-7.765	-8.1175	-7.2325	-7.735	-7.91
0.15476	-7.1425	-7.77	-8.15	-7.24	-7.735	-7.9125
0.15625	-7.1425	-7.77	-8.1525	-7.2425	-7.74	-7.915
0.15774	-7.1475	-7.775	-8.155	-7.2425	-7.745	-7.935
0.15923	-7.16	-7.775	-8.165	-7.2425	-7.745	-7.945
0.16071	-7.175	-7.785	-8.1775	-7.245	-7.7475	-7.9475
0.1622	-7.1775	-7.81	-8.1775	-7.2525	-7.7575	-7.9525
0.16369	-7.1775	-7.82	-8.1825	-7.255	-7.7675	-7.955
0.16518	-7.2	-7.8275	-8.1825	-7.2625	-7.7725	-7.955
0.16667	-7.2025	-7.83	-8.1825	-7.265	-7.78	-7.955
0.16815	-7.205	-7.8325	-8.195	-7.27	-7.785	-7.9575
0.16964	-7.21	-7.8375	-8.195	-7.2825	-7.785	-7.96
0.17113	-7.215	-7.8475	-8.2	-7.3	-7.7925	-7.97
0.17262	-7.2225	-7.8475	-8.205	-7.305	-7.8025	-7.9875
0.17411	-7.2275	-7.85	-8.2125	-7.3075	-7.805	-7.995
0.1756	-7.2325	-7.87	-8.2225	-7.3075	-7.82	-8
0.17708	-7.235	-7.8725	-8.225	-7.31	-7.8275	-8.0075
0.17857	-7.235	-7.8825	-8.225	-7.31	-7.8325	-8.01
0.18006	-7.2425	-7.895	-8.2325	-7.3175	-7.8325	-8.02
0.18155	-7.2425	-7.9025	-8.2325	-7.3225	-7.8375	-8.025
0.18304	-7.255	-7.9125	-8.2375	-7.325	-7.85	-8.0325
0.18452	-7.2575	-7.915	-8.245	-7.3275	-7.86	-8.0325
0.18601	-7.2625	-7.9175	-8.2525	-7.33	-7.865	-8.035
0.1875	-7.265	-7.9175	-8.255	-7.3325	-7.8725	-8.04
0.18899	-7.2775	-7.9275	-8.2675	-7.3325	-7.8775	-8.05
0.19048	-7.29	-7.94	-8.27	-7.34	-7.885	-8.06
0.19196	-7.3075	-7.9475	-8.275	-7.3425	-7.885	-8.0625
0.19345	-7.3125	-7.95	-8.275	-7.345	-7.91	-8.065
0.19494	-7.3225	-7.96	-8.28	-7.35	-7.9125	-8.0725
0.19643	-7.325	-7.9625	-8.29	-7.35	-7.9175	-8.0775
0.19792	-7.33	-7.965	-8.3	-7.36	-7.9175	-8.0825
0.1994	-7.33	-7.97	-8.3	-7.3725	-7.92	-8.095
0.20089	-7.3425	-7.985	-8.305	-7.375	-7.92	-8.1025
0.20238	-7.3475	-7.9875	-8.305	-7.3925	-7.925	-8.105
0.20387	-7.35	-7.9925	-8.305	-7.3975	-7.93	-8.105
0.20536	-7.355	-7.9925	-8.315	-7.405	-7.93	-8.105
0.20685	-7.3575	-8	-8.315	-7.4075	-7.9325	-8.1075
0.20833	-7.36	-8.01	-8.3425	-7.415	-7.955	-8.13
0.20982	-7.3625	-8.0125	-8.35	-7.415	-7.9625	-8.1325
0.21131	-7.365	-8.025	-8.35	-7.43	-7.9675	-8.135
0.2128	-7.365	-8.0275	-8.355	-7.435	-7.975	-8.14
0.21429	-7.3675	-8.03	-8.36	-7.44	-7.98	-8.1475
0.21577	-7.3725	-8.035	-8.3675	-7.4425	-7.985	-8.155
0.21726	-7.3775	-8.065	-8.37	-7.445	-7.985	-8.16
0.21875	-7.3775	-8.0725	-8.37	-7.4475	-8.01	-8.1675
0.22024	-7.38	-8.0775	-8.3725	-7.45	-8.02	-8.17
0.22173	-7.3825	-8.0875	-8.375	-7.45	-8.0325	-8.17
0.22321	-7.3825	-8.0925	-8.3775	-7.4525	-8.035	-8.1975
0.2247	-7.3825	-8.1	-8.38	-7.4525	-8.04	-8.2
0.22619	-7.385	-8.1075	-8.3925	-7.4525	-8.055	-8.205
0.22768	-7.3975	-8.11	-8.395	-7.4675	-8.0625	-8.2075
0.22917	-7.4	-8.1125	-8.405	-7.48	-8.07	-8.21
0.23065	-7.405	-8.1175	-8.41	-7.485	-8.07	-8.2175
0.23214	-7.4075	-8.13	-8.4125	-7.4925	-8.0725	-8.22
0.23363	-7.4075	-8.13	-8.4125	-7.495	-8.0725	-8.2225
0.23512	-7.42	-8.135	-8.415	-7.495	-8.075	-8.2275
0.23661	-7.4225	-8.1375	-8.415	-7.4975	-8.085	-8.23
0.2381	-7.43	-8.1425	-8.4225	-7.5025	-8.0875	-8.2325
0.23958	-7.435	-8.15	-8.4225	-7.5175	-8.0875	-8.25
0.24107	-7.435	-8.1525	-8.4275	-7.525	-8.09	-8.2525
0.24256	-7.435	-8.155	-8.4275	-7.5375	-8.1	-8.255
0.24405	-7.445	-8.1625	-8.43	-7.5375	-8.105	-8.255
0.24554	-7.445	-8.1725	-8.4325	-7.54	-8.1075	-8.2625
0.24702	-7.4475	-8.1775	-8.445	-7.55	-8.1125	-8.27
0.24851	-7.45	-8.18	-8.4475	-7.5525	-8.1175	-8.27
0.25	-7.4575	-8.1875	-8.45	-7.5575	-8.1275	-8.28
0.25149	-7.46	-8.195	-8.4525	-7.5575	-8.13	-8.2825
0.25298	-7.475	-8.195	-8.4625	-7.5625	-8.14	-8.2825
0.25446	-7.475	-8.205	-8.4625	-7.5725	-8.145	-8.29
0.25595	-7.475	-8.2075	-8.465	-7.58	-8.1525	-8.2925
0.25744	-7.4775	-8.2075	-8.465	-7.58	-8.1575	-8.2975
0.25893	-7.4775	-8.21	-8.475	-7.585	-8.165	-8.3
0.26042	-7.485	-8.2175	-8.4825	-7.5875	-8.1675	-8.3025
0.2619	-7.4875	-8.2175	-8.4825	-7.5875	-8.1725	-8.305
0.26339	-7.495	-8.22	-8.485	-7.5925	-8.18	-8.3075
0.26488	-7.505	-8.2225	-8.495	-7.605	-8.18	-8.31
0.26637	-7.505	-8.2275	-8.5025	-7.625	-8.1875	-8.3125
0.26786	-7.5075	-8.23	-8.505	-7.6275	-8.1875	-8.315
0.26935	-7.515	-8.2325	-8.51	-7.6275	-8.19	-8.32
0.27083	-7.515	-8.2375	-8.515	-7.6325	-8.19	-8.3225
0.27232	-7.52	-8.2425	-8.52	-7.64	-8.1975	-8.3275
0.27381	-7.525	-8.25	-8.525	-7.645	-8.21	-8.33
0.2753	-7.5275	-8.2525	-8.525	-7.6475	-8.2175	-8.345
0.27679	-7.5275	-8.255	-8.5425	-7.65	-8.2275	-8.36
0.27827	-7.5325	-8.26	-8.545	-7.65	-8.23	-8.3775
0.27976	-7.5375	-8.265	-8.545	-7.6775	-8.23	-8.38
0.28125	-7.5375	-8.265	-8.545	-7.685	-8.2325	-8.395
0.28274	-7.5475	-8.2725	-8.55	-7.695	-8.235	-8.4075
0.28423	-7.5475	-8.28	-8.5525	-7.6975	-8.235	-8.41
0.28571	-7.5525	-8.2875	-8.5625	-7.6975	-8.2375	-8.4175
0.2872	-7.555	-8.29	-8.5625	-7.7025	-8.245	-8.425
0.28869	-7.555	-8.29	-8.5775	-7.705	-8.2475	-8.4275
0.29018	-7.56	-8.2925	-8.5775	-7.71	-8.2475	-8.4325
0.29167	-7.5625	-8.31	-8.585	-7.7125	-8.255	-8.4375
0.29315	-7.5725	-8.31	-8.585	-7.715	-8.255	-8.445
0.29464	-7.575	-8.3175	-8.59	-7.7175	-8.28	-8.45
0.29613	-7.58	-8.32	-8.6075	-7.73	-8.285	-8.45
0.29762	-7.5925	-8.33	-8.6075	-7.7325	-8.3	-8.4525
0.29911	-7.5975	-8.3325	-8.61	-7.735	-8.305	-8.4575
0.3006	-7.6	-8.335	-8.61	-7.735	-8.3125	-8.4775
0.30208	-7.6	-8.3425	-8.6125	-7.7425	-8.32	-8.4775
0.30357	-7.605	-8.35	-8.615	-7.7425	-8.325	-8.48
0.30506	-7.605	-8.3525	-8.625	-7.745	-8.325	-8.48
0.30655	-7.6075	-8.355	-8.63	-7.745	-8.335	-8.4825
0.30804	-7.615	-8.355	-8.63	-7.745	-8.335	-8.4825
0.30952	-7.6375	-8.365	-8.635	-7.75	-8.34	-8.485
0.31101	-7.64	-8.3725	-8.655	-7.7525	-8.34	-8.485
0.3125	-7.6425	-8.3725	-8.6575	-7.755	-8.3475	-8.4875
0.31399	-7.645	-8.3875	-8.6625	-7.7625	-8.35	-8.4975
0.31548	-7.6475	-8.395	-8.6625	-7.765	-8.355	-8.4975
0.31696	-7.6525	-8.4	-8.6625	-7.765	-8.355	-8.4975
0.31845	-7.6525	-8.4125	-8.67	-7.765	-8.36	-8.5
0.31994	-7.655	-8.415	-8.6775	-7.7775	-8.365	-8.5
0.32143	-7.66	-8.43	-8.68	-7.7775	-8.375	-8.5125
0.32292	-7.6625	-8.435	-8.6875	-7.78	-8.38	-8.515
0.3244	-7.665	-8.44	-8.6925	-7.785	-8.385	-8.5175
0.32589	-7.6775	-8.4425	-8.6925	-7.785	-8.3875	-8.5275
0.32738	-7.68	-8.445	-8.695	-7.79	-8.39	-8.5275
0.32887	-7.6875	-8.4475	-8.6975	-7.795	-8.395	-8.5375
0.33036	-7.6925	-8.4525	-8.6975	-7.8025	-8.4	-8.5425
0.33185	-7.7	-8.455	-8.7025	-7.8075	-8.4075	-8.5425
0.33333	-7.7025	-8.4575	-8.7125	-7.8125	-8.415	-8.545
0.33482	-7.7025	-8.4625	-8.715	-7.82	-8.415	-8.545
0.33631	-7.71	-8.465	-8.7225	-7.8225	-8.4225	-8.545
0.3378	-7.7125	-8.465	-8.725	-7.825	-8.4225	-8.55
0.33929	-7.715	-8.4675	-8.73	-7.83	-8.4225	-8.5525
0.34077	-7.7175	-8.47	-8.7425	-7.835	-8.4325	-8.555
0.34226	-7.7225	-8.4725	-8.745	-7.8375	-8.4325	-8.555
0.34375	-7.7225	-8.4775	-8.745	-7.845	-8.445	-8.5575
0.34524	-7.73	-8.4825	-8.7475	-7.8475	-8.455	-8.56
0.34673	-7.73	-8.49	-8.76	-7.8475	-8.4575	-8.56
0.34821	-7.7375	-8.5	-8.76	-7.8475	-8.47	-8.565
0.3497	-7.7425	-8.505	-8.765	-7.8475	-8.4975	-8.58
0.35119	-7.7525	-8.51	-8.7675	-7.85	-8.5025	-8.5825
0.35268	-7.755	-8.52	-8.77	-7.8675	-8.5075	-8.59
0.35417	-7.755	-8.525	-8.77	-7.8775	-8.52	-8.595
0.35565	-7.755	-8.53	-8.77	-7.8825	-8.525	-8.6
0.35714	-7.7625	-8.53	-8.78	-7.8875	-8.53	-8.605
0.35863	-7.775	-8.54	-8.785	-7.89	-8.545	-8.605
0.36012	-7.78	-8.54	-8.7925	-7.89	-8.545	-8.61
0.36161	-7.78	-8.54	-8.805	-7.89	-8.55	-8.6125
0.3631	-7.785	-8.55	-8.805	-7.895	-8.5525	-8.615
0.36458	-7.795	-8.5525	-8.8075	-7.8975	-8.56	-8.6225
0.36607	-7.7975	-8.5525	-8.8125	-7.91	-8.57	-8.6275
0.36756	-7.805	-8.555	-8.815	-7.9125	-8.5725	-8.6275
0.36905	-7.815	-8.5575	-8.815	-7.9125	-8.5925	-8.63
0.37054	-7.8225	-8.565	-8.82	-7.92	-8.595	-8.645
0.37202	-7.8275	-8.5675	-8.82	-7.93	-8.5975	-8.645
0.37351	-7.83	-8.57	-8.825	-7.9325	-8.61	-8.6525
0.375	-7.8325	-8.57	-8.825	-7.9375	-8.615	-8.655
0.37649	-7.845	-8.575	-8.825	-7.9375	-8.6175	-8.6575
0.37798	-7.85	-8.5775	-8.83	-7.9375	-8.62	-8.66
0.37946	-7.85	-8.5925	-8.84	-7.945	-8.62	-8.665
0.38095	-7.8675	-8.6	-8.84	-7.945	-8.62	-8.6675
0.38244	-7.87	-8.6	-8.8475	-7.9475	-8.6225	-8.6675
0.38393	-7.8725	-8.6175	-8.8475	-7.955	-8.6275	-8.67
0.38542	-7.8775	-8.62	-8.85	-7.96	-8.6325	-8.6775
0.3869	-7.88	-8.62	-8.85	-7.97	-8.635	-8.68
0.38839	-7.885	-8.63	-8.85	-7.975	-8.6375	-8.685
0.38988	-7.8875	-8.63	-8.855	-7.98	-8.64	-8.6875
0.39137	-7.8925	-8.63	-8.8575	-7.98	-8.645	-8.7
0.39286	-7.895	-8.6325	-8.865	-7.99	-8.6475	-8.7
0.39435	-7.9	-8.635	-8.875	-7.9925	-8.6525	-8.71
0.39583	-7.9	-8.645	-8.8775	-7.9925	-8.655	-8.71
0.39732	-7.9	-8.6525	-8.8825	-7.995	-8.66	-8.7125
0.39881	-7.905	-8.655	-8.895	-7.9975	-8.66	-8.7175
0.4003	-7.91	-8.655	-8.905	-8.01	-8.6625	-8.7225
0.40179	-7.91	-8.665	-8.9125	-8.01	-8.6625	-8.7275
0.40327	-7.92	-8.67	-8.915	-8.0125	-8.665	-8.735
0.40476	-7.9225	-8.6725	-8.9175	-8.015	-8.67	-8.7375
0.40625	-7.9375	-8.6725	-8.9225	-8.02	-8.675	-8.7375
0.40774	-7.9425	-8.6725	-8.9225	-8.02	-8.675	-8.745
0.40923	-7.9575	-8.675	-8.9275	-8.03	-8.675	-8.745
0.41071	-7.96	-8.6775	-8.93	-8.035	-8.6825	-8.745
0.4122	-7.9675	-8.685	-8.9325	-8.04	-8.685	-8.745
0.41369	-7.97	-8.69	-8.935	-8.04	-8.69	-8.7525
0.41518	-7.9825	-8.6925	-8.95	-8.04	-8.69	-8.755
0.41667	-7.99	-8.6925	-8.95	-8.0425	-8.69	-8.7575
0.41815	-7.9925	-8.7025	-8.955	-8.05	-8.6925	-8.7625
0.41964	-8.0025	-8.7175	-8.97	-8.065	-8.6925	-8.765
0.42113	-8.0125	-8.7175	-8.9825	-8.0675	-8.6975	-8.765
0.42262	-8.0125	-8.72	-8.985	-8.075	-8.7025	-8.7725
0.42411	-8.0275	-8.72	-8.9875	-8.075	-8.7075	-8.775
0.4256	-8.0325	-8.725	-8.99	-8.08	-8.72	-8.7775
0.42708	-8.0325	-8.7275	-8.99	-8.0825	-8.72	-8.7825
0.42857	-8.045	-8.7275	-8.99	-8.085	-8.7225	-8.7825
0.43006	-8.0625	-8.7325	-8.99	-8.0875	-8.73	-8.7975
0.43155	-8.065	-8.7325	-8.9975	-8.0925	-8.735	-8.7975
0.43304	-8.07	-8.735	-9.0075	-8.0925	-8.74	-8.8
0.43452	-8.0725	-8.7425	-9.01	-8.1025	-8.74	-8.805
0.43601	-8.085	-8.7425	-9.02	-8.1025	-8.7525	-8.8125
0.4375	-8.0875	-8.745	-9.0225	-8.1125	-8.7525	-8.815
0.43899	-8.095	-8.745	-9.0225	-8.115	-8.755	-8.815
0.44048	-8.0975	-8.745	-9.025	-8.115	-8.755	-8.8175
0.44196	-8.1125	-8.745	-9.03	-8.1175	-8.755	-8.825
0.44345	-8.125	-8.755	-9.035	-8.135	-8.76	-8.8325
0.44494	-8.13	-8.7575	-9.035	-8.1375	-8.7625	-8.8325
0.44643	-8.13	-8.7625	-9.04	-8.1425	-8.765	-8.8425
0.44792	-8.14	-8.7625	-9.0425	-8.145	-8.7725	-8.845
0.4494	-8.15	-8.77	-9.0425	-8.1525	-8.7775	-8.845
0.45089	-8.1575	-8.775	-9.0425	-8.155	-8.7825	-8.8475
0.45238	-8.1625	-8.78	-9.0475	-8.1575	-8.7875	-8.85
0.45387	-8.1675	-8.7825	-9.0525	-8.1725	-8.79	-8.85
0.45536	-8.18	-8.785	-9.055	-8.1775	-8.79	-8.855
0.45685	-8.1825	-8.785	-9.06	-8.1825	-8.795	-8.8575
0.45833	-8.185	-8.79	-9.06	-8.2075	-8.8	-8.86
0.45982	-8.2	-8.79	-9.0625	-8.22	-8.8025	-8.86
0.46131	-8.2075	-8.7975	-9.0625	-8.225	-8.805	-8.865
0.4628	-8.2075	-8.8	-9.07	-8.2275	-8.8125	-8.87
0.46429	-8.2125	-8.8125	-9.07	-8.2325	-8.815	-8.88
0.46577	-8.215	-8.8125	-9.075	-8.2375	-8.82	-8.89
0.46726	-8.2175	-8.8125	-9.08	-8.245	-8.8225	-8.895
0.46875	-8.2225	-8.8175	-9.08	-8.25	-8.8275	-8.895
0.47024	-8.2225	-8.82	-9.0875	-8.265	-8.8325	-8.9075
0.47173	-8.2325	-8.8275	-9.09	-8.2675	-8.8325	-8.9075
0.47321	-8.24	-8.8275	-9.09	-8.275	-8.8375	-8.9075
0.4747	-8.2425	-8.8375	-9.1025	-8.2775	-8.84	-8.9075
0.47619	-8.2425	-8.8425	-9.105	-8.28	-8.8575	-8.91
0.47768	-8.265	-8.845	-9.105	-8.2925	-8.8575	-8.9125
0.47917	-8.27	-8.85	-9.11	-8.2925	-8.8575	-8.92
0.48065	-8.28	-8.8525	-9.115	-8.3	-8.8675	-8.92
0.48214	-8.28	-8.87	-9.1175	-8.305	-8.8675	-8.92
0.48363	-8.28	-8.8725	-9.1175	-8.31	-8.8725	-8.925
0.48512	-8.285	-8.8775	-9.12	-8.315	-8.8825	-8.9275
0.48661	-8.295	-8.88	-9.13	-8.3225	-8.885	-8.9275
0.4881	-8.295	-8.8825	-9.1325	-8.3225	-8.89	-8.9275
0.48958	-8.3025	-8.885	-9.1375	-8.325	-8.8925	-8.9375
0.49107	-8.305	-8.89	-9.14	-8.3275	-8.9	-8.94
0.49256	-8.3125	-8.895	-9.1475	-8.33	-8.9	-8.94
0.49405	-8.335	-8.895	-9.1475	-8.335	-8.905	-8.9425
0.49554	-8.335	-8.895	-9.1575	-8.3375	-8.91	-8.945
0.49702	-8.3675	-8.895	-9.1625	-8.34	-8.91	-8.945
0.49851	-8.375	-8.895	-9.165	-8.345	-8.9125	-8.9475
0.5	-8.38	-8.9	-9.1725	-8.3575	-8.93	-8.9475
0.50149	-8.3825	-8.9025	-9.18	-8.3575	-8.955	-8.9575
0.50298	-8.3875	-8.9125	-9.195	-8.3575	-8.9575	-8.96
0.50446	-8.3875	-8.915	-9.195	-8.36	-8.965	-8.965
0.50595	-8.39	-8.9225	-9.1975	-8.36	-8.965	-8.9675
0.50744	-8.4025	-8.9225	-9.1975	-8.3825	-8.97	-8.97
0.50893	-8.4125	-8.9225	-9.2075	-8.39	-8.9725	-8.97
0.51042	-8.4175	-8.925	-9.2075	-8.395	-8.9725	-8.975
0.5119	-8.4275	-8.925	-9.21	-8.405	-8.995	-8.975
0.51339	-8.43	-8.945	-9.215	-8.405	-8.995	-8.9775
0.51488	-8.435	-8.95	-9.215	-8.4125	-8.9975	-8.9775
0.51637	-8.44	-8.95	-9.2175	-8.4125	-9	-8.98
0.51786	-8.445	-8.9525	-9.2175	-8.425	-9.005	-8.985
0.51935	-8.45	-8.9525	-9.22	-8.4325	-9.0075	-8.9875
0.52083	-8.45	-8.9575	-9.225	-8.435	-9.01	-8.99
0.52232	-8.4525	-8.96	-9.23	-8.4375	-9.015	-8.9975
0.52381	-8.455	-8.965	-9.23	-8.47	-9.0175	-9.0075
0.5253	-8.46	-8.97	-9.2325	-8.475	-9.02	-9.0175
0.52679	-8.4625	-8.98	-9.235	-8.475	-9.0325	-9.02
0.52827	-8.47	-8.9875	-9.235	-8.4775	-9.04	-9.0225
0.52976	-8.485	-8.9925	-9.2375	-8.4925	-9.045	-9.0275
0.53125	-8.4875	-9.0025	-9.24	-8.515	-9.05	-9.0275
0.53274	-8.495	-9.0075	-9.24	-8.5175	-9.05	-9.03
0.53423	-8.505	-9.0225	-9.25	-8.5225	-9.065	-9.03
0.53571	-8.505	-9.0275	-9.255	-8.5475	-9.0675	-9.05
0.5372	-8.5075	-9.035	-9.255	-8.5575	-9.0725	-9.055
0.53869	-8.5075	-9.04	-9.2575	-8.58	-9.08	-9.055
0.54018	-8.51	-9.0525	-9.2625	-8.5825	-9.085	-9.0625
0.54167	-8.51	-9.0575	-9.2625	-8.59	-9.0875	-9.065
0.54315	-8.56	-9.0575	-9.27	-8.59	-9.0925	-9.065
0.54464	-8.565	-9.0575	-9.275	-8.5925	-9.095	-9.0725
0.54613	-8.575	-9.07	-9.28	-8.5975	-9.0975	-9.0725
[truncated: 305 more rows]

[truncated: 4 more sheets: Figure S7, Figure S8, Figure S10, Figure S11]
